# Supplementary material for: Profiling of Bacillus cereus on Canadian grain
Source: PLoS One. 2021 Nov 4;16(11):e0259209. doi: 10.1371/journal.pone.0259209 (PMC8568128; doi:10.1371/journal.pone.0259209)
Supplement: S1 Table — (XLSX) [file pone.0259209.s002.xlsx]

## Sheet: S1 Table
S1 Table. Primer sequences used for the detection of B. cereus and toxin genes
Primer name	Primer sequence	Reference
ba1F	TGCAACTGTATTAGCCACAAGCT	Chang et al. (2003)
ba1R	TACCACGAAGTTTGTTCACTACT	Chang et al. (2003)
mp3L1R1FOR	AGTTATTGCAGCTATTGGAGG	Wehrle et al. (2010)
mp3L1R1REV	GTCCATATGCTTAGATGCTGTGA	Wehrle et al. (2010)
mp3AR2FOR	TTCAAATTCAAAAGAATGTTGAAGAAGG	Wehrle et al. (2010)
mp3AR2REV	GATTTGTTTGCTTATTCATTTCATCAC	Wehrle et al. (2010)
ces_SYBR_F	CACGCCGAAAGTGATTATACCAA	Fricker et al. (2007)
ces_SYBR_R	CACGATAAAACCACTGAGATAGTG	Fricker et al. (2007)
CK1F	ACAGATATCGG(G,T)CAAAATGC	Guinebretiere et al. (2006)
CK1R	TCCAACCCAGTT(A,T)(GC)CAGTTC	Guinebretiere et al. (2006)
CK2F	CAATCCCTGGCGCTAGTGCA	Guinebretiere et al. (2006)
CK2R	GTGIAGCCTGGACGA AGTTGG	Guinebretiere et al. (2006)
