# Supplementary material for: Profiling of Bacillus cereus on Canadian grain
Source: PLoS One. 2021 Nov 4;16(11):e0259209. doi: 10.1371/journal.pone.0259209 (PMC8568128; doi:10.1371/journal.pone.0259209)
Supplement: S2 Table — (XLSX) [file pone.0259209.s003.xlsx]

## Sheet: S2 Table
S2 Table. Origin of samples investigated in this study
Sequence platform used	Sample ID	Source (sample type)
Illumina	BC01	CWRS
	BC02	CWRS
	BC03	CWRS
	BC04	CWRS
	BC05	CWRS
	BC06	CWRS
	BC07	CWRS
	BC08	CWRS
	BC09	CWRS
	BC10	CWRS
	BC11	CWRS
	BC12	CWRS
	BC13	CWRS
	BC14	CWRS
	BC15	CWRS
	BC16	CWRS
	BC17	CWRS
	BC18	CWRS
	BC19	CWRS
	BC20	CWRS
	BC21	CWRS
	BC22	CWRS
	BC23	CWRS
	BC24	CWRS
	BC25	CWRS
	BC26	CWRS
	BC27	CWRS
	BC28	CWRS
	BC29	CWRS
	BC30	CWRS
	BC31	CWRS
	BC32	CWRS
	BC33	CWRS
	BC34	CWRS
	BC36	CWRS
	BC37	CWRS
	BC38	CWRS
	BC39	CWRS
	BC40	CWRS
	BC41	CWRS
	BC42	CWRS
	BC43	CWRS
	BC44	CWRS
	BC45	CWRS
	BC46	CWRS
	BC47	CWRS
	BC48	CWRS
	BC49	CWRS
	BC50	CWRS
	BC51	CWRS
	BC52	CWRS
	BC53	CWRS
	BC54	CWRS
	BC55	CWRS
	BC56	CWRS
	BC57	CWRS
	BC58	CWRS
	BC59	CWRS
	BC60	CWRS
	BC61	CWRS
	BC62	CWRS
	BC63	CWRS
	BC64	CWRS
	BC65	CWRS
	BC66	CWRS
	BC67	CWRS
	BC68	CWRS
	BC69	CWRS
	BC70	CWRS
	BC71	CWRS
	BC72	CWRS
	BC73	CWRS
	BC74	CWRS
	BC75	CWRS
	BC76	CWRS
	BC77	CWRS
	BC78	CWRS
	BC79	CWRS
	BC80	CWRS
	BC81	CWRS
	BC82	CWRS
	BC83	CWRS
	BC84	CWRS
	BC85	CWRS
	BC86	CWRS
	BC87	CWRS
	BC89	CWRS
	BC90	CWRS
	BC91	CWRS
	BC92	CWRS
	BC93	CWRS
	BC94	CWRS
	BC95	CWRS
	BC96	CWRS
PacBio	BC97P	Flax
	BC98P	Flax
	BC99P	Flax
	BC100P	NML
	BC101P	NML
	BC102P	CERS
	BC103P	CERS
	BC105P	CWRS dockage
	BC106P	CWRS
	BC107P	CWRS
	BC108P	CWRS
	BC109P	CWRS dockage
	BC110P	CWRS dockage
Nanopore	BC35N	CWRS
	BC88N	CWRS
