# Supplementary material for: Profiling of Bacillus cereus on Canadian grain
Source: PLoS One. 2021 Nov 4;16(11):e0259209. doi: 10.1371/journal.pone.0259209 (PMC8568128; doi:10.1371/journal.pone.0259209)
Supplement: S3 Table — (XLSX) [file pone.0259209.s004.xlsx]

## Sheet: S3 Table
S3 Table. Genes included in the comparative genomic analysis by tBLASTn and Kma
Gene	Function	Accession
nheA	enterotoxin non-hemolytic lytic component L2	AAP08783.1
hblD	hemolysin BL lytic component L1	AAP10047.1
cesA	cereulide, synthetase A	YP_001967170.1
cesB	cereulide, synthetase B	YP_001967169.1
cesC	cereulide, ABC transporter ATP-binding protein	YP_001967168.1
cesD	cereulide, putative permease	YP_001967167.1
Cry37Aa	insecticidal crystal protein	MK184468.1
Cry23Aa	insecticidal crystal protein	MK184467.1
Cry3Aa	insecticidal crystal protein	MK184466.1
