# Supplementary material for: Profiling of Bacillus cereus on Canadian grain
Source: PLoS One. 2021 Nov 4;16(11):e0259209. doi: 10.1371/journal.pone.0259209 (PMC8568128; doi:10.1371/journal.pone.0259209)
Supplement: S4 Table — (XLSX) [file pone.0259209.s005.xlsx]

## Sheet: S4 Table
S4 Table. Assembly statistics
Sample ID	# contigs (>= 0 bp)	# contigs (>= 1000 bp)	Total length (>= 0 bp)	Total length (>= 1000 bp)	Largest contig	Total length	GC (%)	N50	N75	L50	L75
BC01	968	337	16268219	16131883	339780	16168980	36.36	109223	58314	47	98
BC02	352	200	11173958	11102427	1478003	11147489	35.99	364101	182130	7	18
BC03	197	55	6037995	5966304	1927384	6013265	34.82	728163	238279	3	7
BC04	424	356	7824001	7789224	1330928	7815050	35.71	273130	28600	7	25
BC05	89	44	5759269	5746773	952715	5750713	34.87	390289	188730	5	9
BC06	181	62	5750719	5691653	980156	5727055	34.91	231047	135342	7	15
BC07	96	60	5714024	5698500	502825	5707672	34.97	339704	131014	7	16
BC08	152	67	5613121	5573424	763329	5597151	34.96	164954	112538	8	18
BC09	146	51	6003863	5967218	1105858	5983536	34.78	367935	183671	4	10
BC10	692	293	6536143	6293330	897303	6488906	34.95	443878	86323	5	16
BC11	85	57	5654255	5642198	618107	5650247	34.93	309294	130301	7	15
BC12	314	148	6367574	6275866	828078	6342236	35.01	271915	99652	7	17
BC13	672	244	10241635	10137784	690619	10169834	37.62	101777	49375	26	63
BC14	137	60	5717325	5693600	1148269	5700510	37.62	921132	288216	3	6
BC15	78	41	5989667	5976879	1070800	5982400	34.79	463471	201851	4	9
BC16	165	128	8016579	8002074	1654891	8009631	35.76	256603	75047	6	21
BC17	237	75	6069917	5981701	1939418	6041635	34.9	1629819	201993	2	6
BC18	78	43	6040877	6030756	1596138	6033205	34.81	774420	201993	3	8
BC19	418	263	9084773	8990545	776298	9066445	35.87	127189	51771	14	40
BC20	727	543	7673129	7562167	581970	7649085	36.97	136158	13103	15	61
BC21	473	192	6227708	6070501	961077	6188197	34.93	319022	162525	6	13
BC22	74	46	5557786	5549340	1874835	5552002	35.16	930218	163762	2	9
BC23	207	139	13186657	13167374	984631	13174594	37.48	298473	162534	14	30
BC24	100	52	5656247	5639420	656602	5646741	35	245479	129993	6	14
BC25	182	76	6137246	6086841	872588	6116250	34.82	408892	164042	6	13
BC26	122	74	6013392	5995740	993296	6001987	34.82	193169	113775	8	17
BC27	125	74	6321006	6301045	859638	6311849	34.71	225951	123421	7	15
BC28	1210	405	11750729	11440836	676014	11623777	37.71	203281	86247	18	41
BC29	366	232	6501196	6422337	1927298	6484395	35.07	364058	160838	4	10
BC30	185	108	8232498	8204262	1342016	8216945	35.86	219300	71010	9	23
BC31	142	84	6126465	6101846	874954	6114021	34.71	292181	105935	7	17
BC32	115	73	5983325	5963741	875662	5976579	34.77	447737	115145	5	12
BC33	93	65	6036965	6026747	921136	6032132	34.8	263025	148851	7	15
BC34	248	93	10009147	9958383	1750344	9978870	36.25	337286	134273	8	21
BC36	828	585	13258810	13137538	790425	13215530	37.51	135574	23703	20	71
BC37	64	37	5500493	5491063	1425935	5494374	34.97	504857	204046	3	8
BC38	363	116	8028371	7966662	555661	7985151	35.64	143317	76638	14	31
BC39	278	105	6225113	6155200	653185	6191931	34.77	181137	73149	9	23
BC40	656	427	9059500	8937117	963402	9019142	35.49	70040	21942	24	79
BC41	88	51	5544817	5534245	577269	5538667	34.95	271234	201816	7	13
BC42	155	91	6215963	6192234	744419	6200341	34.74	227542	78876	8	20
BC43	265	130	6399765	6324846	387631	6379455	34.99	208387	92634	11	23
BC44	724	578	10116588	10034922	920380	10099500	35.55	170324	42416	15	45
BC45	107	59	5994749	5977621	1017224	5985899	34.81	302169	130796	6	15
BC46	2151	1385	14863741	14416622	695199	14745605	37.42	99088	8468	27	217
BC47	1054	481	13652193	13334074	680652	13568965	37.38	204293	85605	21	47
BC48	117	67	6132841	6117245	711760	6124646	34.78	409666	232886	6	10
BC49	62	36	5344079	5335301	792369	5339055	35.05	358022	159912	5	11
BC50	184	131	11310995	11292554	1068865	11301079	37.95	206857	127568	17	34
BC51	115	73	7994373	7980465	1516189	7986820	35.31	600759	128952	4	12
BC52	3986	1655	22269809	20987679	1017541	21933438	41.68	268735	13110	18	137
BC53	420	210	11118984	11014899	658623	11082584	36.12	191046	61037	17	45
BC54	198	142	7956270	7934679	726078	7944023	35.57	195652	79441	14	30
BC55	909	692	12270386	12133418	599448	12251192	37.25	113671	26918	28	80
BC56	111	58	6308588	6291642	1415158	6298902	34.79	432746	144080	4	11
BC57	78	33	5241454	5228299	1088968	5230826	35.21	734874	206950	3	7
BC58	242	146	10665314	10634108	1021659	10647322	36.19	221567	134525	13	28
BC59	72	35	5814877	5804462	1198562	5807949	34.91	435637	201899	4	8
BC60	74	42	6013785	6004427	1550390	6006796	34.72	420269	201825	4	9
BC61	782	578	11927374	11810631	1715275	11897354	37.33	148083	22572	13	77
BC62	135	67	8196957	8174085	1426009	8182366	35.43	263187	156889	6	16
BC63	701	433	15631082	15504392	1824212	15573132	37.13	215363	49277	19	60
BC64	174	111	8566530	8545972	529251	8554688	34.84	164457	100041	16	33
BC65	99	50	6121510	6104832	1137041	6112213	34.8	379717	201090	5	11
BC66	157	66	10517129	10492001	1660337	10499396	35.96	380153	202976	7	16
BC67	198	81	6033224	5972071	732980	6012759	35.06	248530	111613	9	18
BC68	110	70	6290537	6276691	1130497	6282384	34.59	401863	155612	5	11
BC69	845	653	8931612	8812948	917461	8912294	36.36	75644	13336	19	103
BC70	169	92	9092642	9070304	886735	9079706	37.24	319484	105881	9	23
BC71	130	82	6343709	6325572	969944	6334016	34.69	288666	139301	7	15
BC72	241	190	7229236	7208648	1120593	7219663	36.14	239138	44166	6	25
BC73	74	43	5802030	5789526	594466	5796436	34.9	366556	206857	6	12
BC74	83	49	5989819	5977781	1245826	5982498	34.76	544758	201898	4	10
BC75	93	53	5894731	5883033	1010259	5885935	34.8	384611	165234	5	11
BC76	106	62	6021805	6008092	746577	6012331	35.01	280600	130926	7	16
BC77	104	59	5966101	5947384	675377	5958511	35.18	370919	137051	6	13
BC78	129	57	5827161	5802153	960979	5815311	34.78	334071	183641	5	11
BC79	121	70	5876802	5861285	745360	5866296	35.07	209067	89265	8	19
BC80	82	50	5535055	5526069	893174	5529855	35.1	294291	121950	6	13
BC81	89	38	5583587	5570378	975204	5574273	34.98	314233	203032	6	11
BC82	260	193	7808529	7778495	1550430	7796393	35.74	238279	36720	8	27
BC83	63	45	5524745	5518522	564697	5521489	34.92	235472	154972	7	15
BC84	1104	674	10434537	10167250	722867	10376253	36.41	174872	58686	15	39
BC85	335	227	7023158	6966859	1776857	7009810	35.73	237903	61473	5	17
BC86	769	463	13390574	13217784	765042	13348450	37.03	246639	131523	16	34
BC87	1865	1507	15740307	15539716	259283	15690536	38.67	24541	7980	140	440
BC89	131	43	6056133	6027440	848640	6040210	52.21	363778	279453	6	11
BC90	113	53	5925329	5905512	1717705	5915895	34.76	409756	165605	3	9
BC91	84	46	5893186	5883007	945043	5885873	34.83	296110	199447	6	12
BC92	206	125	9312730	9281171	934077	9296564	36.73	223115	124782	11	24
BC93	134	97	6131177	6119255	417250	6123410	34.97	207019	87437	10	22
BC94	452	285	15193772	15114220	483920	15161675	38.6	208313	96707	23	50
BC95	175	101	9912899	9883914	964471	9897424	37.69	370039	132012	10	23
BC96	617	512	8840667	8782149	1970462	8826465	37.25	202592	17175	7	55
BC97P	15	15	6111446	6111446	3550012	6111446	35.03	3550012	1056775	1	2
BC98P	12	12	5718305	5718305	4477489	5718305	35.4	4477489	4477489	1	1
BC99P	9	9	5893326	5893326	5407097	5893326	35.06	5407097	5407097	1	1
BC100P	9	9	5367269	5367269	4672111	5367269	35.41	4672111	4672111	1	1
BC101P	25	25	6142425	6142425	2540244	6142425	35.43	1359306	1154507	2	3
BC102P	19	19	7846662	7846662	5356844	7846662	35.77	5356844	680189	1	2
BC103P	49	49	8851363	8851363	5178208	8851363	36.81	5178208	186822	1	5
BC105P	5	5	5464218	5464218	5342097	5464218	35.27	5342097	5342097	1	1
BC106P	3	3	6200963	6200963	5486951	6200963	34.91	5486951	5486951	1	1
BC107P	8	8	5331992	5331992	5171085	5331992	35.49	5171085	5171085	1	1
BC108P	6	6	5643554	5643554	5281389	5643554	35.46	5281389	5281389	1	1
BC109P	5	5	6195823	6195823	5336130	6195823	34.95	5336130	5336130	1	1
BC110P	20	20	5532616	5532616	3983188	5532616	35.43	3983188	1226389	1	2
BC35N	31	31	9047687	9047687	5345827	9047687	36.46	5345827	325951	1	4
BC88N	7	7	5937687	5937687	5436983	5937687	35.52	5436983	5436983	1	1
Median	137	73	6215963	6192234	975204	6195823	35.18	298473	134273	7	15
Average	314.716	181.22	7.83882e+06	7.77595e+06	1.54049e+06	7.81743e+06	35.8397	929415	576131	9.66055	28.1743
