# Supplementary material for: Profiling of Bacillus cereus on Canadian grain
Source: PLoS One. 2021 Nov 4;16(11):e0259209. doi: 10.1371/journal.pone.0259209 (PMC8568128; doi:10.1371/journal.pone.0259209)
Supplement: S5 Table — (XLSX) [file pone.0259209.s006.xlsx]

## Sheet: S5 Table
S5 Table. Top five matching genomes predicted by RefSeq_masher matches
Sample ID	RefSeq hit	Distance	P value	Matching	Taxonomy	Bioproject	Biosample	Taxid	Assembly accession		Comment
BC97P	Bacillus cereus ATCC 10876	0.0126653	0	276/400	Bacteria; Terrabacteria group; Firmicutes; Bacilli; Bacillales; Bacillaceae; Bacillus; cereus group; Bacillus cereus; ATCC 10876	PRJNA224116	SAMN02736987	526980	GCF_000743815.1
BC97P	Bacillus cereus ATCC 10876	0.0127997	0	275/400	Bacteria; Terrabacteria group; Firmicutes; Bacilli; Bacillales; Bacillaceae; Bacillus; cereus group; Bacillus cereus; ATCC 10876	PRJNA224116	SAMN00715886	526980	GCF_000160895.1
BC97P	Bacillus cereus VD140	0.0141819	0	265/400	Bacteria; Terrabacteria group; Firmicutes; Bacilli; Bacillales; Bacillaceae; Bacillus; cereus group; Bacillus cereus; VD140	PRJNA224116	SAMN02596867	1053235	GCF_000399545.1
BC97P	Bacillus cereus 172560W	0.0188058	0	235/400	Bacteria; Terrabacteria group; Firmicutes; Bacilli; Bacillales; Bacillaceae; Bacillus; cereus group; Bacillus cereus; 172560W	PRJNA224116	SAMN00727633	526967	GCF_000160935.1
BC97P	Bacillus cereus	0.0193128	0	232/400	Bacteria; Terrabacteria group; Firmicutes; Bacilli; Bacillales; Bacillaceae; Bacillus; cereus group; Bacillus cereus	PRJNA224116	SAMN03025776	1396	GCF_000948345.1
BC98P	Bacillus cereus m1293	0.0123987	0	278/400	Bacteria; Terrabacteria group; Firmicutes; Bacilli; Bacillales; Bacillaceae; Bacillus; cereus group; Bacillus cereus; m1293	PRJNA224116	SAMN00717290	526973	GCF_000003645.1
BC98P	Bacillus cereus LCT-BC235	0.0141819	0	265/400	Bacteria; Terrabacteria group; Firmicutes; Bacilli; Bacillales; Bacillaceae; Bacillus; cereus group; Bacillus cereus; LCT-BC235	PRJNA224116	SAMN02469357	1348059	GCF_000440055.1
BC98P	Bacillus cereus LCT-BC25	0.0141819	0	265/400	Bacteria; Terrabacteria group; Firmicutes; Bacilli; Bacillales; Bacillaceae; Bacillus; cereus group; Bacillus cereus; LCT-BC25	PRJNA224116	SAMN02469361	1347791	GCF_000440035.1
BC98P	Bacillus cereus MSX-D12	0.0141819	0	265/400	Bacteria; Terrabacteria group; Firmicutes; Bacilli; Bacillales; Bacillaceae; Bacillus; cereus group; Bacillus cereus; MSX-D12	PRJNA224116	SAMN02596854	1053222	GCF_000291275.1
BC98P	Bacillus cereus LCT-BC244	0.0143241	0	264/400	Bacteria; Terrabacteria group; Firmicutes; Bacilli; Bacillales; Bacillaceae; Bacillus; cereus group; Bacillus cereus; LCT-BC244	PRJNA224116	SAMN02469355	1163722	GCF_000256545.1
BC99P	Bacillus thuringiensis serovar morrisoni	0.00951565	0	301/400	Bacteria; Terrabacteria group; Firmicutes; Bacilli; Bacillales; Bacillaceae; Bacillus; cereus group; Bacillus thuringiensis; serovar morrisoni	PRJNA224116	SAMN03274640	1441	GCF_000940785.1
BC99P	Bacillus cereus G9842	0.0117438	0	283/400	Bacteria; Terrabacteria group; Firmicutes; Bacilli; Bacillales; Bacillaceae; Bacillus; cereus group; Bacillus cereus; G9842	PRJNA224116	SAMN02604060	405531	GCF_000021305.1
BC99P	Bacillus thuringiensis DAR 81934	0.0120038	0	281/400	Bacteria; Terrabacteria group; Firmicutes; Bacilli; Bacillales; Bacillaceae; Bacillus; cereus group; Bacillus thuringiensis; DAR 81934	PRJNA224116	SAMN02469463	1257079	GCF_000342025.1
BC99P	Bacillus cereus K-5975c	0.0125317	0	277/400	Bacteria; Terrabacteria group; Firmicutes; Bacilli; Bacillales; Bacillaceae; Bacillus; cereus group; Bacillus cereus; K-5975c	PRJNA224116	SAMN02596849	1053217	GCF_000399185.1
BC99P	Bacillus cereus str. Schrouff	0.0125317	0	277/400	Bacteria; Terrabacteria group; Firmicutes; Bacilli; Bacillales; Bacillaceae; Bacillus; cereus group; Bacillus cereus; str. Schrouff	PRJNA224116	SAMN02596794	718221	GCF_000398945.1
BC100P	Bacillus cereus m1293	0.0178178	0	241/400	Bacteria; Terrabacteria group; Firmicutes; Bacilli; Bacillales; Bacillaceae; Bacillus; cereus group; Bacillus cereus; m1293	PRJNA224116	SAMN00717290	526973	GCF_000003645.1
BC100P	Bacillus cereus MSX-D12	0.0179801	0	240/400	Bacteria; Terrabacteria group; Firmicutes; Bacilli; Bacillales; Bacillaceae; Bacillus; cereus group; Bacillus cereus; MSX-D12	PRJNA224116	SAMN02596854	1053222	GCF_000291275.1
BC100P	Bacillus cereus LCT-BC235	0.0181434	0	239/400	Bacteria; Terrabacteria group; Firmicutes; Bacilli; Bacillales; Bacillaceae; Bacillus; cereus group; Bacillus cereus; LCT-BC235	PRJNA224116	SAMN02469357	1348059	GCF_000440055.1
BC100P	Bacillus cereus LCT-BC25	0.0181434	0	239/400	Bacteria; Terrabacteria group; Firmicutes; Bacilli; Bacillales; Bacillaceae; Bacillus; cereus group; Bacillus cereus; LCT-BC25	PRJNA224116	SAMN02469361	1347791	GCF_000440035.1
BC100P	Bacillus cereus LCT-BC244	0.0183075	0	238/400	Bacteria; Terrabacteria group; Firmicutes; Bacilli; Bacillales; Bacillaceae; Bacillus; cereus group; Bacillus cereus; LCT-BC244	PRJNA224116	SAMN02469355	1163722	GCF_000256545.1
BC101P	Bacillus thuringiensis serovar pakistani str. T13001	0.0146109	0	262/400	Bacteria; Terrabacteria group; Firmicutes; Bacilli; Bacillales; Bacillaceae; Bacillus; cereus group; Bacillus thuringiensis; serovar pakistani; str. T13001	PRJNA224116	SAMN00723189	527027	GCF_000161555.1
BC101P	Bacillus cereus VD154	0.0147554	0	261/400	Bacteria; Terrabacteria group; Firmicutes; Bacilli; Bacillales; Bacillaceae; Bacillus; cereus group; Bacillus cereus; VD154	PRJNA224116	SAMN02596870	1053238	GCF_000290795.1
BC101P	Bacillus thuringiensis Sbt003	0.0151936	0	258/400	Bacteria; Terrabacteria group; Firmicutes; Bacilli; Bacillales; Bacillaceae; Bacillus; cereus group; Bacillus thuringiensis; Sbt003	PRJNA224116	SAMN03013093	1235825	GCF_000878525.1
BC101P	Bacillus thuringiensis BMB171	0.0163978	0	250/400	Bacteria; Terrabacteria group; Firmicutes; Bacilli; Bacillales; Bacillaceae; Bacillus; cereus group; Bacillus thuringiensis; serovar kurstaki; Bacillus thuringiensis BMB171	PRJNA224116	SAMN02603314	714359	GCF_000092165.1
BC101P	Bacillus cereus BDRD-ST24	0.01702	0	246/400	Bacteria; Terrabacteria group; Firmicutes; Bacilli; Bacillales; Bacillaceae; Bacillus; cereus group; Bacillus cereus; BDRD-ST24	PRJNA224116	SAMN00727632	526974	GCF_000161055.1
BC01	Enterococcus faecalis EnGen0337	0.0713461	8.93028e-164	76/400	Bacteria; Terrabacteria group; Firmicutes; Bacilli; Lactobacillales; Enterococcaceae; Enterococcus; faecalis; EnGen0337	PRJNA224116	SAMN00847612	1169296	GCF_000393075.1
BC01	Enterococcus faecalis MN16	0.0720425	4.64438e-162	75/400	Bacteria; Terrabacteria group; Firmicutes; Bacilli; Lactobacillales; Enterococcaceae; Enterococcus; faecalis; MN16	PRJNA224116	SAMN02729320	1400804	NZ_AYKM
BC01	Enterococcus faecalis NY9	0.0727497	4.82667e-158	74/400	Bacteria; Terrabacteria group; Firmicutes; Bacilli; Lactobacillales; Enterococcaceae; Enterococcus; faecalis; NY9	PRJNA224116	SAMN02729322	1400808	NZ_AYOL
BC01	Enterococcus faecalis ATCC 19433	0.0727497	5.43449e-159	74/400	Bacteria; Terrabacteria group; Firmicutes; Bacilli; Lactobacillales; Enterococcaceae; Enterococcus; faecalis; ATCC 19433	PRJNA224116	SAMN00847602	1169286	GCF_000392875.1
BC01	Enterococcus faecalis EnGen0328	0.073468	1.02649e-155	73/400	Bacteria; Terrabacteria group; Firmicutes; Bacilli; Lactobacillales; Enterococcaceae; Enterococcus; faecalis; EnGen0328	PRJNA224116	SAMN00839769	1169245	GCF_000393615.1
BC02	Bacillus cereus VD140	0.0378835	0	150/400	Bacteria; Terrabacteria group; Firmicutes; Bacilli; Bacillales; Bacillaceae; Bacillus; cereus group; Bacillus cereus; VD140	PRJNA224116	SAMN02596867	1053235	GCF_000399545.1
BC02	Bacillus cereus ATCC 10876	0.0403932	3.538e-321	142/400	Bacteria; Terrabacteria group; Firmicutes; Bacilli; Bacillales; Bacillaceae; Bacillus; cereus group; Bacillus cereus; ATCC 10876	PRJNA224116	SAMN02736987	526980	GCF_000743815.1
BC02	Bacillus cereus ATCC 10876	0.0407195	8.88226e-319	141/400	Bacteria; Terrabacteria group; Firmicutes; Bacilli; Bacillales; Bacillaceae; Bacillus; cereus group; Bacillus cereus; ATCC 10876	PRJNA224116	SAMN00715886	526980	GCF_000160895.1
BC02	Bacillus cereus	0.0427403	2.14014e-300	135/400	Bacteria; Terrabacteria group; Firmicutes; Bacilli; Bacillales; Bacillaceae; Bacillus; cereus group; Bacillus cereus	PRJNA224116	SAMN03025776	1396	GCF_000948345.1
BC02	Bacillus cereus AH1134	0.0463711	8.25066e-279	125/400	Bacteria; Terrabacteria group; Firmicutes; Bacilli; Bacillales; Bacillaceae; Bacillus; cereus group; Bacillus cereus; AH1134	PRJNA224116	SAMN02436322	405533	NZ_ABDA
BC03	Bacillus cereus VD140	0.0107293	0	291/400	Bacteria; Terrabacteria group; Firmicutes; Bacilli; Bacillales; Bacillaceae; Bacillus; cereus group; Bacillus cereus; VD140	PRJNA224116	SAMN02596867	1053235	GCF_000399545.1
BC03	Bacillus cereus ATCC 10876	0.0116148	0	284/400	Bacteria; Terrabacteria group; Firmicutes; Bacilli; Bacillales; Bacillaceae; Bacillus; cereus group; Bacillus cereus; ATCC 10876	PRJNA224116	SAMN02736987	526980	GCF_000743815.1
BC03	Bacillus cereus ATCC 10876	0.0117438	0	283/400	Bacteria; Terrabacteria group; Firmicutes; Bacilli; Bacillales; Bacillaceae; Bacillus; cereus group; Bacillus cereus; ATCC 10876	PRJNA224116	SAMN00715886	526980	GCF_000160895.1
BC03	Bacillus cereus	0.0183075	0	238/400	Bacteria; Terrabacteria group; Firmicutes; Bacilli; Bacillales; Bacillaceae; Bacillus; cereus group; Bacillus cereus	PRJNA224116	SAMN03025776	1396	GCF_000948345.1
BC03	Bacillus cereus AH1134	0.0188058	0	235/400	Bacteria; Terrabacteria group; Firmicutes; Bacilli; Bacillales; Bacillaceae; Bacillus; cereus group; Bacillus cereus; AH1134	PRJNA224116	SAMN02436322	405533	NZ_ABDA
BC04	Bacillus cereus ATCC 10876	0.0208892	0	223/400	Bacteria; Terrabacteria group; Firmicutes; Bacilli; Bacillales; Bacillaceae; Bacillus; cereus group; Bacillus cereus; ATCC 10876	PRJNA224116	SAMN02736987	526980	GCF_000743815.1
BC04	Bacillus cereus ATCC 10876	0.0210697	0	222/400	Bacteria; Terrabacteria group; Firmicutes; Bacilli; Bacillales; Bacillaceae; Bacillus; cereus group; Bacillus cereus; ATCC 10876	PRJNA224116	SAMN00715886	526980	GCF_000160895.1
BC04	Bacillus cereus VD140	0.0251339	0	201/400	Bacteria; Terrabacteria group; Firmicutes; Bacilli; Bacillales; Bacillaceae; Bacillus; cereus group; Bacillus cereus; VD140	PRJNA224116	SAMN02596867	1053235	GCF_000399545.1
BC04	Bacillus cereus 172560W	0.0253416	0	200/400	Bacteria; Terrabacteria group; Firmicutes; Bacilli; Bacillales; Bacillaceae; Bacillus; cereus group; Bacillus cereus; 172560W	PRJNA224116	SAMN00727633	526967	GCF_000160935.1
BC04	Bacillus bombysepticus str. Wang	0.0253416	0	200/400	Bacteria; Terrabacteria group; Firmicutes; Bacilli; Bacillales; Bacillaceae; Bacillus; bombysepticus; str. Wang	PRJNA224116	SAMN02691825	1330043	GCF_000831065.1
BC05	Bacillus cereus VD140	0.0106053	0	292/400	Bacteria; Terrabacteria group; Firmicutes; Bacilli; Bacillales; Bacillaceae; Bacillus; cereus group; Bacillus cereus; VD140	PRJNA224116	SAMN02596867	1053235	GCF_000399545.1
BC05	Bacillus cereus ATCC 10876	0.0116148	0	284/400	Bacteria; Terrabacteria group; Firmicutes; Bacilli; Bacillales; Bacillaceae; Bacillus; cereus group; Bacillus cereus; ATCC 10876	PRJNA224116	SAMN02736987	526980	GCF_000743815.1
BC05	Bacillus cereus ATCC 10876	0.0117438	0	283/400	Bacteria; Terrabacteria group; Firmicutes; Bacilli; Bacillales; Bacillaceae; Bacillus; cereus group; Bacillus cereus; ATCC 10876	PRJNA224116	SAMN00715886	526980	GCF_000160895.1
BC05	Bacillus cereus AH1134	0.0154898	0	256/400	Bacteria; Terrabacteria group; Firmicutes; Bacilli; Bacillales; Bacillaceae; Bacillus; cereus group; Bacillus cereus; AH1134	PRJNA224116	SAMN02436322	405533	NZ_ABDA
BC05	Bacillus bombysepticus str. Wang	0.015639	0	255/400	Bacteria; Terrabacteria group; Firmicutes; Bacilli; Bacillales; Bacillaceae; Bacillus; bombysepticus; str. Wang	PRJNA224116	SAMN02691825	1330043	GCF_000831065.1
BC06	Bacillus thuringiensis DAR 81934	0.0102368	0	295/400	Bacteria; Terrabacteria group; Firmicutes; Bacilli; Bacillales; Bacillaceae; Bacillus; cereus group; Bacillus thuringiensis; DAR 81934	PRJNA224116	SAMN02469463	1257079	GCF_000342025.1
BC06	Bacillus thuringiensis HD1002	0.0107293	0	291/400	Bacteria; Terrabacteria group; Firmicutes; Bacilli; Bacillales; Bacillaceae; Bacillus; cereus group; Bacillus thuringiensis; HD1002	PRJNA224116	SAMN03010437	1452729	GCF_000835025.1
BC06	Bacillus thuringiensis HD-789	0.0107293	0	291/400	Bacteria; Terrabacteria group; Firmicutes; Bacilli; Bacillales; Bacillaceae; Bacillus; cereus group; Bacillus thuringiensis; HD-789	PRJNA224116	SAMN02603564	1217737	GCF_000292705.1		subspecies israelensis
BC06	Bacillus cereus G9842	0.010854	0	290/400	Bacteria; Terrabacteria group; Firmicutes; Bacilli; Bacillales; Bacillaceae; Bacillus; cereus group; Bacillus cereus; G9842	PRJNA224116	SAMN02604060	405531	GCF_000021305.1
BC06	Bacillus cereus MSX-A1	0.0125317	0	277/400	Bacteria; Terrabacteria group; Firmicutes; Bacilli; Bacillales; Bacillaceae; Bacillus; cereus group; Bacillus cereus; MSX-A1	PRJNA224116	SAMN02596852	1053220	GCF_000291195.1
BC07	Bacillus thuringiensis DAR 81934	0.00975375	0	299/400	Bacteria; Terrabacteria group; Firmicutes; Bacilli; Bacillales; Bacillaceae; Bacillus; cereus group; Bacillus thuringiensis; DAR 81934	PRJNA224116	SAMN02469463	1257079	GCF_000342025.1
BC07	Bacillus cereus G9842	0.00987365	0	298/400	Bacteria; Terrabacteria group; Firmicutes; Bacilli; Bacillales; Bacillaceae; Bacillus; cereus group; Bacillus cereus; G9842	PRJNA224116	SAMN02604060	405531	GCF_000021305.1
BC07	Bacillus thuringiensis HD-771	0.0101152	0	296/400	Bacteria; Terrabacteria group; Firmicutes; Bacilli; Bacillales; Bacillaceae; Bacillus; cereus group; Bacillus thuringiensis; HD-771	PRJNA224116	SAMN02603565	1218175	GCF_000292455.1
BC07	Bacillus thuringiensis serovar morrisoni	0.0102368	0	295/400	Bacteria; Terrabacteria group; Firmicutes; Bacilli; Bacillales; Bacillaceae; Bacillus; cereus group; Bacillus thuringiensis; serovar morrisoni	PRJNA224116	SAMN03274640	1441	GCF_000940785.1
BC07	Bacillus thuringiensis HD1002	0.0109792	0	289/400	Bacteria; Terrabacteria group; Firmicutes; Bacilli; Bacillales; Bacillaceae; Bacillus; cereus group; Bacillus thuringiensis; HD1002	PRJNA224116	SAMN03010437	1452729	GCF_000835025.1
BC08	Bacillus cereus G9842	0.00939745	0	302/400	Bacteria; Terrabacteria group; Firmicutes; Bacilli; Bacillales; Bacillaceae; Bacillus; cereus group; Bacillus cereus; G9842	PRJNA224116	SAMN02604060	405531	GCF_000021305.1
BC08	Bacillus thuringiensis serovar morrisoni	0.00951565	0	301/400	Bacteria; Terrabacteria group; Firmicutes; Bacilli; Bacillales; Bacillaceae; Bacillus; cereus group; Bacillus thuringiensis; serovar morrisoni	PRJNA224116	SAMN03274640	1441	GCF_000940785.1
BC08	Bacillus thuringiensis DAR 81934	0.00951565	0	301/400	Bacteria; Terrabacteria group; Firmicutes; Bacilli; Bacillales; Bacillaceae; Bacillus; cereus group; Bacillus thuringiensis; DAR 81934	PRJNA224116	SAMN02469463	1257079	GCF_000342025.1
BC08	Bacillus thuringiensis HD-771	0.00975375	0	299/400	Bacteria; Terrabacteria group; Firmicutes; Bacilli; Bacillales; Bacillaceae; Bacillus; cereus group; Bacillus thuringiensis; HD-771	PRJNA224116	SAMN02603565	1218175	GCF_000292455.1
BC08	Bacillus thuringiensis HD-789	0.0106053	0	292/400	Bacteria; Terrabacteria group; Firmicutes; Bacilli; Bacillales; Bacillaceae; Bacillus; cereus group; Bacillus thuringiensis; HD-789	PRJNA224116	SAMN02603564	1217737	GCF_000292705.1		subspecies israelensis
BC09	Bacillus cereus 172560W	0.00904618	0	305/400	Bacteria; Terrabacteria group; Firmicutes; Bacilli; Bacillales; Bacillaceae; Bacillus; cereus group; Bacillus cereus; 172560W	PRJNA224116	SAMN00727633	526967	GCF_000160935.1
BC09	Bacillus bombysepticus str. Wang	0.0107293	0	291/400	Bacteria; Terrabacteria group; Firmicutes; Bacilli; Bacillales; Bacillaceae; Bacillus; bombysepticus; str. Wang	PRJNA224116	SAMN02691825	1330043	GCF_000831065.1
BC09	Bacillus cereus AH1134	0.0134818	0	270/400	Bacteria; Terrabacteria group; Firmicutes; Bacilli; Bacillales; Bacillaceae; Bacillus; cereus group; Bacillus cereus; AH1134	PRJNA224116	SAMN02436322	405533	NZ_ABDA
BC09	Bacillus cereus BAG4O-1	0.0149007	0	260/400	Bacteria; Terrabacteria group; Firmicutes; Bacilli; Bacillales; Bacillaceae; Bacillus; cereus group; Bacillus cereus; BAG4O-1	PRJNA224116	SAMN02596817	1053185	GCF_000291435.1
BC09	Bacillus cereus BAG3O-2	0.0151936	0	258/400	Bacteria; Terrabacteria group; Firmicutes; Bacilli; Bacillales; Bacillaceae; Bacillus; cereus group; Bacillus cereus; BAG3O-2	PRJNA224116	SAMN02596814	1053182	GCF_000291535.1
BC10	Bacillus thuringiensis serovar morrisoni	0.0132068	0	272/400	Bacteria; Terrabacteria group; Firmicutes; Bacilli; Bacillales; Bacillaceae; Bacillus; cereus group; Bacillus thuringiensis; serovar morrisoni	PRJNA224116	SAMN03274640	1441	GCF_000940785.1
BC10	Bacillus cereus TIAC219	0.0147554	0	261/400	Bacteria; Terrabacteria group; Firmicutes; Bacilli; Bacillales; Bacillaceae; Bacillus; cereus group; Bacillus cereus; TIAC219	PRJNA224116	SAMN02596795	718222	GCF_000398785.1
BC10	Bacillus cereus VD022	0.0147554	0	261/400	Bacteria; Terrabacteria group; Firmicutes; Bacilli; Bacillales; Bacillaceae; Bacillus; cereus group; Bacillus cereus; VD022	PRJNA224116	SAMN02596796	718223	GCF_000290955.1
BC10	Bacillus thuringiensis HD-771	0.0150468	0	259/400	Bacteria; Terrabacteria group; Firmicutes; Bacilli; Bacillales; Bacillaceae; Bacillus; cereus group; Bacillus thuringiensis; HD-771	PRJNA224116	SAMN02603565	1218175	GCF_000292455.1
BC10	Bacillus cereus G9842	0.0150468	0	259/400	Bacteria; Terrabacteria group; Firmicutes; Bacilli; Bacillales; Bacillaceae; Bacillus; cereus group; Bacillus cereus; G9842	PRJNA224116	SAMN02604060	405531	GCF_000021305.1
BC11	Bacillus thuringiensis DAR 81934	0.00939745	0	302/400	Bacteria; Terrabacteria group; Firmicutes; Bacilli; Bacillales; Bacillaceae; Bacillus; cereus group; Bacillus thuringiensis; DAR 81934	PRJNA224116	SAMN02469463	1257079	GCF_000342025.1
BC11	Bacillus cereus G9842	0.00975375	0	299/400	Bacteria; Terrabacteria group; Firmicutes; Bacilli; Bacillales; Bacillaceae; Bacillus; cereus group; Bacillus cereus; G9842	PRJNA224116	SAMN02604060	405531	GCF_000021305.1
BC11	Bacillus thuringiensis HD-771	0.00987365	0	298/400	Bacteria; Terrabacteria group; Firmicutes; Bacilli; Bacillales; Bacillaceae; Bacillus; cereus group; Bacillus thuringiensis; HD-771	PRJNA224116	SAMN02603565	1218175	GCF_000292455.1
BC11	Bacillus thuringiensis serovar morrisoni	0.0101152	0	296/400	Bacteria; Terrabacteria group; Firmicutes; Bacilli; Bacillales; Bacillaceae; Bacillus; cereus group; Bacillus thuringiensis; serovar morrisoni	PRJNA224116	SAMN03274640	1441	GCF_000940785.1
BC11	Bacillus thuringiensis HD1002	0.0107293	0	291/400	Bacteria; Terrabacteria group; Firmicutes; Bacilli; Bacillales; Bacillaceae; Bacillus; cereus group; Bacillus thuringiensis; HD1002	PRJNA224116	SAMN03010437	1452729	GCF_000835025.1
BC12	Bacillus cereus K-5975c	0.0123987	0	278/400	Bacteria; Terrabacteria group; Firmicutes; Bacilli; Bacillales; Bacillaceae; Bacillus; cereus group; Bacillus cereus; K-5975c	PRJNA224116	SAMN02596849	1053217	GCF_000399185.1
BC12	Bacillus cereus str. Schrouff	0.0123987	0	278/400	Bacteria; Terrabacteria group; Firmicutes; Bacilli; Bacillales; Bacillaceae; Bacillus; cereus group; Bacillus cereus; str. Schrouff	PRJNA224116	SAMN02596794	718221	GCF_000398945.1
BC12	Bacillus thuringiensis serovar morrisoni	0.0130704	0	273/400	Bacteria; Terrabacteria group; Firmicutes; Bacilli; Bacillales; Bacillaceae; Bacillus; cereus group; Bacillus thuringiensis; serovar morrisoni	PRJNA224116	SAMN03274640	1441	GCF_000940785.1
BC12	Bacillus cereus G9842	0.0143241	0	264/400	Bacteria; Terrabacteria group; Firmicutes; Bacilli; Bacillales; Bacillaceae; Bacillus; cereus group; Bacillus cereus; G9842	PRJNA224116	SAMN02604060	405531	GCF_000021305.1
BC12	Bacillus thuringiensis HD1002	0.0147554	0	261/400	Bacteria; Terrabacteria group; Firmicutes; Bacilli; Bacillales; Bacillaceae; Bacillus; cereus group; Bacillus thuringiensis; HD1002	PRJNA224116	SAMN03010437	1452729	GCF_000835025.1
BC13	Bacillus cereus str. Schrouff	0.0279461	0	188/400	Bacteria; Terrabacteria group; Firmicutes; Bacilli; Bacillales; Bacillaceae; Bacillus; cereus group; Bacillus cereus; str. Schrouff	PRJNA224116	SAMN02596794	718221	GCF_000398945.1
BC13	Bacillus cereus K-5975c	0.0279461	0	188/400	Bacteria; Terrabacteria group; Firmicutes; Bacilli; Bacillales; Bacillaceae; Bacillus; cereus group; Bacillus cereus; K-5975c	PRJNA224116	SAMN02596849	1053217	GCF_000399185.1
BC13	Bacillus cereus G9842	0.0288636	0	184/400	Bacteria; Terrabacteria group; Firmicutes; Bacilli; Bacillales; Bacillaceae; Bacillus; cereus group; Bacillus cereus; G9842	PRJNA224116	SAMN02604060	405531	GCF_000021305.1
BC13	Bacillus thuringiensis DAR 81934	0.0293323	0	182/400	Bacteria; Terrabacteria group; Firmicutes; Bacilli; Bacillales; Bacillaceae; Bacillus; cereus group; Bacillus thuringiensis; DAR 81934	PRJNA224116	SAMN02469463	1257079	GCF_000342025.1
BC13	Bacillus cereus TIAC219	0.0295692	0	181/400	Bacteria; Terrabacteria group; Firmicutes; Bacilli; Bacillales; Bacillaceae; Bacillus; cereus group; Bacillus cereus; TIAC219	PRJNA224116	SAMN02596795	718222	GCF_000398785.1
BC14	Bacillus aryabhattai	0.00939745	0	302/400	Bacteria; Terrabacteria group; Firmicutes; Bacilli; Bacillales; Bacillaceae; Bacillus; aryabhattai	PRJNA224116	SAMN03291005	412384	GCF_000876465.1
BC14	Bacillus megaterium DSM 319	0.0229374	0	212/400	Bacteria; Terrabacteria group; Firmicutes; Bacilli; Bacillales; Bacillaceae; Bacillus; megaterium; DSM 319	PRJNA224116	SAMN02603894	592022	GCF_000025805.1
BC14	Bacillus megaterium NBRC 15308 = ATCC 14581	0.0239164	0	207/400	Bacteria; Terrabacteria group; Firmicutes; Bacilli; Bacillales; Bacillaceae; Bacillus; megaterium; NBRC 15308 = ATCC 14581	PRJNA224116	SAMN03174779	1348623	GCF_000832985.1
BC14	Bacillus sp. 171095_106	0.024116	0	206/400	Bacteria; Terrabacteria group; Firmicutes; Bacilli; Bacillales; Bacillaceae; Bacillus; sp. 171095_106	PRJNA224116	SAMN02597215	1286363	GCF_000514175.1
BC14	Bacillus megaterium NCT-2	0.0251339	0	201/400	Bacteria; Terrabacteria group; Firmicutes; Bacilli; Bacillales; Bacillaceae; Bacillus; megaterium; NCT-2	PRJNA224116	SAMN02470967	1138452	NZ_AHTF
BC15	Bacillus cereus VD140	0.0103591	0	294/400	Bacteria; Terrabacteria group; Firmicutes; Bacilli; Bacillales; Bacillaceae; Bacillus; cereus group; Bacillus cereus; VD140	PRJNA224116	SAMN02596867	1053235	GCF_000399545.1
BC15	Bacillus cereus ATCC 10876	0.0111051	0	288/400	Bacteria; Terrabacteria group; Firmicutes; Bacilli; Bacillales; Bacillaceae; Bacillus; cereus group; Bacillus cereus; ATCC 10876	PRJNA224116	SAMN02736987	526980	GCF_000743815.1
BC15	Bacillus cereus ATCC 10876	0.0112316	0	287/400	Bacteria; Terrabacteria group; Firmicutes; Bacilli; Bacillales; Bacillaceae; Bacillus; cereus group; Bacillus cereus; ATCC 10876	PRJNA224116	SAMN00715886	526980	GCF_000160895.1
BC15	Bacillus cereus	0.017496	0	243/400	Bacteria; Terrabacteria group; Firmicutes; Bacilli; Bacillales; Bacillaceae; Bacillus; cereus group; Bacillus cereus	PRJNA224116	SAMN03025776	1396	GCF_000948345.1
BC15	Bacillus cereus AH1134	0.0186387	0	236/400	Bacteria; Terrabacteria group; Firmicutes; Bacilli; Bacillales; Bacillaceae; Bacillus; cereus group; Bacillus cereus; AH1134	PRJNA224116	SAMN02436322	405533	NZ_ABDA
BC16	Bacillus cereus VD140	0.0207098	0	224/400	Bacteria; Terrabacteria group; Firmicutes; Bacilli; Bacillales; Bacillaceae; Bacillus; cereus group; Bacillus cereus; VD140	PRJNA224116	SAMN02596867	1053235	GCF_000399545.1
BC16	Bacillus cereus ATCC 10876	0.0212513	0	221/400	Bacteria; Terrabacteria group; Firmicutes; Bacilli; Bacillales; Bacillaceae; Bacillus; cereus group; Bacillus cereus; ATCC 10876	PRJNA224116	SAMN02736987	526980	GCF_000743815.1
BC16	Bacillus cereus ATCC 10876	0.021434	0	220/400	Bacteria; Terrabacteria group; Firmicutes; Bacilli; Bacillales; Bacillaceae; Bacillus; cereus group; Bacillus cereus; ATCC 10876	PRJNA224116	SAMN00715886	526980	GCF_000160895.1
BC16	Bacillus cereus	0.0277207	0	189/400	Bacteria; Terrabacteria group; Firmicutes; Bacilli; Bacillales; Bacillaceae; Bacillus; cereus group; Bacillus cereus	PRJNA224116	SAMN03025776	1396	GCF_000948345.1
BC16	Bacillus cereus 172560W	0.0286318	0	185/400	Bacteria; Terrabacteria group; Firmicutes; Bacilli; Bacillales; Bacillaceae; Bacillus; cereus group; Bacillus cereus; 172560W	PRJNA224116	SAMN00727633	526967	GCF_000160935.1
BC17	Bacillus cereus VD140	0.0104819	0	293/400	Bacteria; Terrabacteria group; Firmicutes; Bacilli; Bacillales; Bacillaceae; Bacillus; cereus group; Bacillus cereus; VD140	PRJNA224116	SAMN02596867	1053235	GCF_000399545.1
BC17	Bacillus cereus ATCC 10876	0.0109792	0	289/400	Bacteria; Terrabacteria group; Firmicutes; Bacilli; Bacillales; Bacillaceae; Bacillus; cereus group; Bacillus cereus; ATCC 10876	PRJNA224116	SAMN02736987	526980	GCF_000743815.1
BC17	Bacillus cereus ATCC 10876	0.0111051	0	288/400	Bacteria; Terrabacteria group; Firmicutes; Bacilli; Bacillales; Bacillaceae; Bacillus; cereus group; Bacillus cereus; ATCC 10876	PRJNA224116	SAMN00715886	526980	GCF_000160895.1
BC17	Bacillus cereus	0.0176565	0	242/400	Bacteria; Terrabacteria group; Firmicutes; Bacilli; Bacillales; Bacillaceae; Bacillus; cereus group; Bacillus cereus	PRJNA224116	SAMN03025776	1396	GCF_000948345.1
BC17	Bacillus cereus AH1134	0.0188058	0	235/400	Bacteria; Terrabacteria group; Firmicutes; Bacilli; Bacillales; Bacillaceae; Bacillus; cereus group; Bacillus cereus; AH1134	PRJNA224116	SAMN02436322	405533	NZ_ABDA
BC18	Bacillus cereus VD140	0.0107293	0	291/400	Bacteria; Terrabacteria group; Firmicutes; Bacilli; Bacillales; Bacillaceae; Bacillus; cereus group; Bacillus cereus; VD140	PRJNA224116	SAMN02596867	1053235	GCF_000399545.1
BC18	Bacillus cereus ATCC 10876	0.0114864	0	285/400	Bacteria; Terrabacteria group; Firmicutes; Bacilli; Bacillales; Bacillaceae; Bacillus; cereus group; Bacillus cereus; ATCC 10876	PRJNA224116	SAMN02736987	526980	GCF_000743815.1
BC18	Bacillus cereus ATCC 10876	0.0116148	0	284/400	Bacteria; Terrabacteria group; Firmicutes; Bacilli; Bacillales; Bacillaceae; Bacillus; cereus group; Bacillus cereus; ATCC 10876	PRJNA224116	SAMN00715886	526980	GCF_000160895.1
BC18	Bacillus cereus	0.0176565	0	242/400	Bacteria; Terrabacteria group; Firmicutes; Bacilli; Bacillales; Bacillaceae; Bacillus; cereus group; Bacillus cereus	PRJNA224116	SAMN03025776	1396	GCF_000948345.1
BC18	Bacillus cereus AH1134	0.0188058	0	235/400	Bacteria; Terrabacteria group; Firmicutes; Bacilli; Bacillales; Bacillaceae; Bacillus; cereus group; Bacillus cereus; AH1134	PRJNA224116	SAMN02436322	405533	NZ_ABDA
BC19	Bacillus thuringiensis HD-771	0.0253416	0	200/400	Bacteria; Terrabacteria group; Firmicutes; Bacilli; Bacillales; Bacillaceae; Bacillus; cereus group; Bacillus thuringiensis; HD-771	PRJNA224116	SAMN02603565	1218175	GCF_000292455.1
BC19	Bacillus cereus VD022	0.0259729	0	197/400	Bacteria; Terrabacteria group; Firmicutes; Bacilli; Bacillales; Bacillaceae; Bacillus; cereus group; Bacillus cereus; VD022	PRJNA224116	SAMN02596796	718223	GCF_000290955.1
BC19	Bacillus cereus TIAC219	0.0259729	0	197/400	Bacteria; Terrabacteria group; Firmicutes; Bacilli; Bacillales; Bacillaceae; Bacillus; cereus group; Bacillus cereus; TIAC219	PRJNA224116	SAMN02596795	718222	GCF_000398785.1
BC19	Bacillus cereus K-5975c	0.027054	0	192/400	Bacteria; Terrabacteria group; Firmicutes; Bacilli; Bacillales; Bacillaceae; Bacillus; cereus group; Bacillus cereus; K-5975c	PRJNA224116	SAMN02596849	1053217	GCF_000399185.1
BC19	Bacillus cereus str. Schrouff	0.027054	0	192/400	Bacteria; Terrabacteria group; Firmicutes; Bacilli; Bacillales; Bacillaceae; Bacillus; cereus group; Bacillus cereus; str. Schrouff	PRJNA224116	SAMN02596794	718221	GCF_000398945.1
BC20	Bacillus cereus MSX-D12	0.0233253	0	210/400	Bacteria; Terrabacteria group; Firmicutes; Bacilli; Bacillales; Bacillaceae; Bacillus; cereus group; Bacillus cereus; MSX-D12	PRJNA224116	SAMN02596854	1053222	GCF_000291275.1
BC20	Bacillus cereus m1293	0.0245192	0	204/400	Bacteria; Terrabacteria group; Firmicutes; Bacilli; Bacillales; Bacillaceae; Bacillus; cereus group; Bacillus cereus; m1293	PRJNA224116	SAMN00717290	526973	GCF_000003645.1
BC20	Bacillus cereus LCT-BC235	0.0253416	0	200/400	Bacteria; Terrabacteria group; Firmicutes; Bacilli; Bacillales; Bacillaceae; Bacillus; cereus group; Bacillus cereus; LCT-BC235	PRJNA224116	SAMN02469357	1348059	GCF_000440055.1
BC20	Bacillus cereus LCT-BC25	0.0253416	0	200/400	Bacteria; Terrabacteria group; Firmicutes; Bacilli; Bacillales; Bacillaceae; Bacillus; cereus group; Bacillus cereus; LCT-BC25	PRJNA224116	SAMN02469361	1347791	GCF_000440035.1
BC20	Bacillus cereus LCT-BC244	0.0253416	0	200/400	Bacteria; Terrabacteria group; Firmicutes; Bacilli; Bacillales; Bacillaceae; Bacillus; cereus group; Bacillus cereus; LCT-BC244	PRJNA224116	SAMN02469355	1163722	GCF_000256545.1
BC35N	Bacillus cereus MSX-A12	0.021989	0	217/400	Bacteria; Terrabacteria group; Firmicutes; Bacilli; Bacillales; Bacillaceae; Bacillus; cereus group; Bacillus cereus; MSX-A12	PRJNA224116	SAMN02596853	1053221	GCF_000291235.1
BC35N	Bacillus cereus	0.0233253	0	210/400	Bacteria; Terrabacteria group; Firmicutes; Bacilli; Bacillales; Bacillaceae; Bacillus; cereus group; Bacillus cereus	PRJNA224116	SAMN02739296	1396	GCF_000743195.1
BC35N	Bacillus cereus BDRD-ST26	0.0233253	0	210/400	Bacteria; Terrabacteria group; Firmicutes; Bacilli; Bacillales; Bacillaceae; Bacillus; cereus group; Bacillus cereus; BDRD-ST26	PRJNA224116	SAMN00727653	526975	GCF_000161075.1
BC35N	Bacillus cereus NC7401	0.0245192	0	204/400	Bacteria; Terrabacteria group; Firmicutes; Bacilli; Bacillales; Bacillaceae; Bacillus; cereus group; Bacillus cereus; NC7401	PRJNA224116		334406	GCF_000283675.1
BC35N	Bacillus cereus AH187	0.0245192	0	204/400	Bacteria; Terrabacteria group; Firmicutes; Bacilli; Bacillales; Bacillaceae; Bacillus; cereus group; Bacillus cereus; AH187	PRJNA224116	SAMN02604058	405534	GCF_000021225.1
BC88N	Bacillus cereus MSX-A12	0.00440749	0	349/400	Bacteria; Terrabacteria group; Firmicutes; Bacilli; Bacillales; Bacillaceae; Bacillus; cereus group; Bacillus cereus; MSX-A12	PRJNA224116	SAMN02596853	1053221	GCF_000291235.1
BC88N	Bacillus cereus	0.00528484	0	340/400	Bacteria; Terrabacteria group; Firmicutes; Bacilli; Bacillales; Bacillaceae; Bacillus; cereus group; Bacillus cereus	PRJNA224116	SAMN02739296	1396	GCF_000743195.1
BC88N	Bacillus cereus BDRD-ST26	0.00548442	0	338/400	Bacteria; Terrabacteria group; Firmicutes; Bacilli; Bacillales; Bacillaceae; Bacillus; cereus group; Bacillus cereus; BDRD-ST26	PRJNA224116	SAMN00727653	526975	GCF_000161075.1
BC88N	Bacillus cereus AH187	0.005991	0	333/400	Bacteria; Terrabacteria group; Firmicutes; Bacilli; Bacillales; Bacillaceae; Bacillus; cereus group; Bacillus cereus; AH187	PRJNA224116	SAMN02604058	405534	GCF_000021225.1
BC88N	Bacillus cereus NC7401	0.00619674	0	331/400	Bacteria; Terrabacteria group; Firmicutes; Bacilli; Bacillales; Bacillaceae; Bacillus; cereus group; Bacillus cereus; NC7401	PRJNA224116		334406	GCF_000283675.1
BC21	Bacillus cereus 172560W	0.010854	0	290/400	Bacteria; Terrabacteria group; Firmicutes; Bacilli; Bacillales; Bacillaceae; Bacillus; cereus group; Bacillus cereus; 172560W	PRJNA224116	SAMN00727633	526967	GCF_000160935.1
BC21	Bacillus bombysepticus str. Wang	0.0122664	0	279/400	Bacteria; Terrabacteria group; Firmicutes; Bacilli; Bacillales; Bacillaceae; Bacillus; bombysepticus; str. Wang	PRJNA224116	SAMN02691825	1330043	GCF_000831065.1
BC21	Bacillus cereus AH1134	0.0151936	0	258/400	Bacteria; Terrabacteria group; Firmicutes; Bacilli; Bacillales; Bacillaceae; Bacillus; cereus group; Bacillus cereus; AH1134	PRJNA224116	SAMN02436322	405533	NZ_ABDA
BC21	Bacillus cereus BAG4O-1	0.0162443	0	251/400	Bacteria; Terrabacteria group; Firmicutes; Bacilli; Bacillales; Bacillaceae; Bacillus; cereus group; Bacillus cereus; BAG4O-1	PRJNA224116	SAMN02596817	1053185	GCF_000291435.1
BC21	Bacillus cereus BAG3O-2	0.0167072	0	248/400	Bacteria; Terrabacteria group; Firmicutes; Bacilli; Bacillales; Bacillaceae; Bacillus; cereus group; Bacillus cereus; BAG3O-2	PRJNA224116	SAMN02596814	1053182	GCF_000291535.1
BC22	Bacillus thuringiensis	0.0103591	0	294/400	Bacteria; Terrabacteria group; Firmicutes; Bacilli; Bacillales; Bacillaceae; Bacillus; cereus group; Bacillus thuringiensis	PRJNA224116	SAMN03025782	1428	GCF_000948325.1
BC22	Bacillus thuringiensis serovar finitimus YBT-020	0.0143241	0	264/400	Bacteria; Terrabacteria group; Firmicutes; Bacilli; Bacillales; Bacillaceae; Bacillus; cereus group; Bacillus thuringiensis; serovar finitimus; YBT-020	PRJNA224116	SAMN02603317	930170	GCF_000190515.1
BC22	Bacillus thuringiensis	0.0310273	0	175/400	Bacteria; Terrabacteria group; Firmicutes; Bacilli; Bacillales; Bacillaceae; Bacillus; cereus group; Bacillus thuringiensis	PRJNA224116	SAMN03025783	1428	GCF_000948155.1
BC22	Bacillus cereus AH187	0.0333412	0	166/400	Bacteria; Terrabacteria group; Firmicutes; Bacilli; Bacillales; Bacillaceae; Bacillus; cereus group; Bacillus cereus; AH187	PRJNA224116	SAMN02604058	405534	GCF_000021225.1
BC22	Bacillus cereus NC7401	0.0333412	0	166/400	Bacteria; Terrabacteria group; Firmicutes; Bacilli; Bacillales; Bacillaceae; Bacillus; cereus group; Bacillus cereus; NC7401	PRJNA224116		334406	GCF_000283675.1
BC23	Bacillus cereus 172560W	0.0420544	3.70968e-306	137/400	Bacteria; Terrabacteria group; Firmicutes; Bacilli; Bacillales; Bacillaceae; Bacillus; cereus group; Bacillus cereus; 172560W	PRJNA224116	SAMN00727633	526967	GCF_000160935.1
BC23	Bacillus bombysepticus str. Wang	0.0441511	1.10539e-292	131/400	Bacteria; Terrabacteria group; Firmicutes; Bacilli; Bacillales; Bacillaceae; Bacillus; bombysepticus; str. Wang	PRJNA224116	SAMN02691825	1330043	GCF_000831065.1
BC23	Bacillus cereus AH1134	0.0467539	2.30244e-273	124/400	Bacteria; Terrabacteria group; Firmicutes; Bacilli; Bacillales; Bacillaceae; Bacillus; cereus group; Bacillus cereus; AH1134	PRJNA224116	SAMN02436322	405533	NZ_ABDA
BC23	Bacillus sp. 7_6_55CFAA_CT2	0.0471406	8.11076e-268	123/400	Bacteria; Terrabacteria group; Firmicutes; Bacilli; Bacillales; Bacillaceae; Bacillus; cereus group; Bacillus sp. 7_6_55CFAA_CT2	PRJNA224116	SAMN02463788	665957	GCF_000238655.1
BC23	Bacillus cereus BAG4O-1	0.0475312	2.82637e-265	122/400	Bacteria; Terrabacteria group; Firmicutes; Bacilli; Bacillales; Bacillaceae; Bacillus; cereus group; Bacillus cereus; BAG4O-1	PRJNA224116	SAMN02596817	1053185	GCF_000291435.1
BC24	Bacillus thuringiensis serovar morrisoni	0.00951565	0	301/400	Bacteria; Terrabacteria group; Firmicutes; Bacilli; Bacillales; Bacillaceae; Bacillus; cereus group; Bacillus thuringiensis; serovar morrisoni	PRJNA224116	SAMN03274640	1441	GCF_000940785.1
BC24	Bacillus thuringiensis DAR 81934	0.00951565	0	301/400	Bacteria; Terrabacteria group; Firmicutes; Bacilli; Bacillales; Bacillaceae; Bacillus; cereus group; Bacillus thuringiensis; DAR 81934	PRJNA224116	SAMN02469463	1257079	GCF_000342025.1
BC24	Bacillus cereus G9842	0.00951565	0	301/400	Bacteria; Terrabacteria group; Firmicutes; Bacilli; Bacillales; Bacillaceae; Bacillus; cereus group; Bacillus cereus; G9842	PRJNA224116	SAMN02604060	405531	GCF_000021305.1
BC24	Bacillus thuringiensis HD-771	0.0101152	0	296/400	Bacteria; Terrabacteria group; Firmicutes; Bacilli; Bacillales; Bacillaceae; Bacillus; cereus group; Bacillus thuringiensis; HD-771	PRJNA224116	SAMN02603565	1218175	GCF_000292455.1
BC24	Bacillus thuringiensis HD1002	0.0109792	0	289/400	Bacteria; Terrabacteria group; Firmicutes; Bacilli; Bacillales; Bacillaceae; Bacillus; cereus group; Bacillus thuringiensis; HD1002	PRJNA224116	SAMN03010437	1452729	GCF_000835025.1
BC25	Bacillus thuringiensis DAR 81934	0.0118735	0	282/400	Bacteria; Terrabacteria group; Firmicutes; Bacilli; Bacillales; Bacillaceae; Bacillus; cereus group; Bacillus thuringiensis; DAR 81934	PRJNA224116	SAMN02469463	1257079	GCF_000342025.1
BC25	Bacillus cereus G9842	0.0121348	0	280/400	Bacteria; Terrabacteria group; Firmicutes; Bacilli; Bacillales; Bacillaceae; Bacillus; cereus group; Bacillus cereus; G9842	PRJNA224116	SAMN02604060	405531	GCF_000021305.1
BC25	Bacillus thuringiensis serovar morrisoni	0.0121348	0	280/400	Bacteria; Terrabacteria group; Firmicutes; Bacilli; Bacillales; Bacillaceae; Bacillus; cereus group; Bacillus thuringiensis; serovar morrisoni	PRJNA224116	SAMN03274640	1441	GCF_000940785.1
BC25	Bacillus thuringiensis HD-771	0.0130704	0	273/400	Bacteria; Terrabacteria group; Firmicutes; Bacilli; Bacillales; Bacillaceae; Bacillus; cereus group; Bacillus thuringiensis; HD-771	PRJNA224116	SAMN02603565	1218175	GCF_000292455.1
BC25	Bacillus thuringiensis HD-789	0.0134818	0	270/400	Bacteria; Terrabacteria group; Firmicutes; Bacilli; Bacillales; Bacillaceae; Bacillus; cereus group; Bacillus thuringiensis; HD-789	PRJNA224116	SAMN02603564	1217737	GCF_000292705.1		subspecies israelensis
BC26	Bacillus cereus G9842	0.0104819	0	293/400	Bacteria; Terrabacteria group; Firmicutes; Bacilli; Bacillales; Bacillaceae; Bacillus; cereus group; Bacillus cereus; G9842	PRJNA224116	SAMN02604060	405531	GCF_000021305.1
BC26	Bacillus thuringiensis DAR 81934	0.0122664	0	279/400	Bacteria; Terrabacteria group; Firmicutes; Bacilli; Bacillales; Bacillaceae; Bacillus; cereus group; Bacillus thuringiensis; DAR 81934	PRJNA224116	SAMN02469463	1257079	GCF_000342025.1
BC26	Bacillus thuringiensis HD1002	0.0122664	0	279/400	Bacteria; Terrabacteria group; Firmicutes; Bacilli; Bacillales; Bacillaceae; Bacillus; cereus group; Bacillus thuringiensis; HD1002	PRJNA224116	SAMN03010437	1452729	GCF_000835025.1
BC26	Bacillus thuringiensis HD-789	0.0122664	0	279/400	Bacteria; Terrabacteria group; Firmicutes; Bacilli; Bacillales; Bacillaceae; Bacillus; cereus group; Bacillus thuringiensis; HD-789	PRJNA224116	SAMN02603564	1217737	GCF_000292705.1		subspecies israelensis
BC26	Bacillus thuringiensis	0.0125317	0	277/400	Bacteria; Terrabacteria group; Firmicutes; Bacilli; Bacillales; Bacillaceae; Bacillus; cereus group; Bacillus thuringiensis	PRJNA224116	SAMN03025775	1428	GCF_000948235.1
BC27	Bacillus cereus K-5975c	0.0125317	0	277/400	Bacteria; Terrabacteria group; Firmicutes; Bacilli; Bacillales; Bacillaceae; Bacillus; cereus group; Bacillus cereus; K-5975c	PRJNA224116	SAMN02596849	1053217	GCF_000399185.1
BC27	Bacillus cereus str. Schrouff	0.0125317	0	277/400	Bacteria; Terrabacteria group; Firmicutes; Bacilli; Bacillales; Bacillaceae; Bacillus; cereus group; Bacillus cereus; str. Schrouff	PRJNA224116	SAMN02596794	718221	GCF_000398945.1
BC27	Bacillus thuringiensis serovar morrisoni	0.0127997	0	275/400	Bacteria; Terrabacteria group; Firmicutes; Bacilli; Bacillales; Bacillaceae; Bacillus; cereus group; Bacillus thuringiensis; serovar morrisoni	PRJNA224116	SAMN03274640	1441	GCF_000940785.1
BC27	Bacillus thuringiensis DAR 81934	0.0134818	0	270/400	Bacteria; Terrabacteria group; Firmicutes; Bacilli; Bacillales; Bacillaceae; Bacillus; cereus group; Bacillus thuringiensis; DAR 81934	PRJNA224116	SAMN02469463	1257079	GCF_000342025.1
BC27	Bacillus cereus G9842	0.0137596	0	268/400	Bacteria; Terrabacteria group; Firmicutes; Bacilli; Bacillales; Bacillaceae; Bacillus; cereus group; Bacillus cereus; G9842	PRJNA224116	SAMN02604060	405531	GCF_000021305.1
BC28	Bacillus cereus BAG4O-1	0.0266171	0	194/400	Bacteria; Terrabacteria group; Firmicutes; Bacilli; Bacillales; Bacillaceae; Bacillus; cereus group; Bacillus cereus; BAG4O-1	PRJNA224116	SAMN02596817	1053185	GCF_000291435.1
BC28	Bacillus cereus BAG3O-2	0.027054	0	192/400	Bacteria; Terrabacteria group; Firmicutes; Bacilli; Bacillales; Bacillaceae; Bacillus; cereus group; Bacillus cereus; BAG3O-2	PRJNA224116	SAMN02596814	1053182	GCF_000291535.1
BC28	Bacillus sp. 7_6_55CFAA_CT2	0.0358233	0	157/400	Bacteria; Terrabacteria group; Firmicutes; Bacilli; Bacillales; Bacillaceae; Bacillus; cereus group; Bacillus sp. 7_6_55CFAA_CT2	PRJNA224116	SAMN02463788	665957	GCF_000238655.1
BC28	Bacillus cereus	0.0375817	0	151/400	Bacteria; Terrabacteria group; Firmicutes; Bacilli; Bacillales; Bacillaceae; Bacillus; cereus group; Bacillus cereus	PRJNA224116	SAMN02693464	1396	GCF_000635895.1
BC28	Bacillus bombysepticus str. Wang	0.0427403	1.03679e-305	135/400	Bacteria; Terrabacteria group; Firmicutes; Bacilli; Bacillales; Bacillaceae; Bacillus; bombysepticus; str. Wang	PRJNA224116	SAMN02691825	1330043	GCF_000831065.1
BC29	Bacillus cereus VD140	0.0122664	0	279/400	Bacteria; Terrabacteria group; Firmicutes; Bacilli; Bacillales; Bacillaceae; Bacillus; cereus group; Bacillus cereus; VD140	PRJNA224116	SAMN02596867	1053235	GCF_000399545.1
BC29	Bacillus cereus ATCC 10876	0.0130704	0	273/400	Bacteria; Terrabacteria group; Firmicutes; Bacilli; Bacillales; Bacillaceae; Bacillus; cereus group; Bacillus cereus; ATCC 10876	PRJNA224116	SAMN02736987	526980	GCF_000743815.1
BC29	Bacillus cereus ATCC 10876	0.0132068	0	272/400	Bacteria; Terrabacteria group; Firmicutes; Bacilli; Bacillales; Bacillaceae; Bacillus; cereus group; Bacillus cereus; ATCC 10876	PRJNA224116	SAMN00715886	526980	GCF_000160895.1
BC29	Bacillus cereus	0.0196558	0	230/400	Bacteria; Terrabacteria group; Firmicutes; Bacilli; Bacillales; Bacillaceae; Bacillus; cereus group; Bacillus cereus	PRJNA224116	SAMN03025776	1396	GCF_000948345.1
BC29	Bacillus cereus 172560W	0.0203543	0	226/400	Bacteria; Terrabacteria group; Firmicutes; Bacilli; Bacillales; Bacillaceae; Bacillus; cereus group; Bacillus cereus; 172560W	PRJNA224116	SAMN00727633	526967	GCF_000160935.1
BC30	Bacillus cereus MM3	0.0495451	2.1126e-261	117/400	Bacteria; Terrabacteria group; Firmicutes; Bacilli; Bacillales; Bacillaceae; Bacillus; cereus group; Bacillus cereus; MM3	PRJNA224116	SAMN00727654	526971	GCF_000160955.1
BC30	Bacillus cereus BAG2X1-2	0.0512338	2.66952e-250	113/400	Bacteria; Terrabacteria group; Firmicutes; Bacilli; Bacillales; Bacillaceae; Bacillus; cereus group; Bacillus cereus; BAG2X1-2	PRJNA224116	SAMN02596812	1053180	GCF_000291495.1
BC30	Bacillus cereus BAG6X1-1	0.0516674	6.39035e-248	112/400	Bacteria; Terrabacteria group; Firmicutes; Bacilli; Bacillales; Bacillaceae; Bacillus; cereus group; Bacillus cereus; BAG6X1-1	PRJNA224116	SAMN02596826	1053194	GCF_000293565.1
BC30	Bacillus cereus BAG5X2-1	0.0577712	9.14551e-212	99/400	Bacteria; Terrabacteria group; Firmicutes; Bacilli; Bacillales; Bacillaceae; Bacillus; cereus group; Bacillus cereus; BAG5X2-1	PRJNA224116	SAMN02596823	1053191	GCF_000291375.1
BC30	Bacillus cereus AH1271	0.0609227	5.51379e-197	93/400	Bacteria; Terrabacteria group; Firmicutes; Bacilli; Bacillales; Bacillaceae; Bacillus; cereus group; Bacillus cereus; AH1271	PRJNA224116	SAMN00727675	526992	GCF_000161375.1
BC31	Bacillus thuringiensis serovar morrisoni	0.00630029	0	330/400	Bacteria; Terrabacteria group; Firmicutes; Bacilli; Bacillales; Bacillaceae; Bacillus; cereus group; Bacillus thuringiensis; serovar morrisoni	PRJNA224116	SAMN03274640	1441	GCF_000940785.1
BC31	Bacillus cereus K-5975c	0.00858544	0	309/400	Bacteria; Terrabacteria group; Firmicutes; Bacilli; Bacillales; Bacillaceae; Bacillus; cereus group; Bacillus cereus; K-5975c	PRJNA224116	SAMN02596849	1053217	GCF_000399185.1
BC31	Bacillus cereus str. Schrouff	0.00858544	0	309/400	Bacteria; Terrabacteria group; Firmicutes; Bacilli; Bacillales; Bacillaceae; Bacillus; cereus group; Bacillus cereus; str. Schrouff	PRJNA224116	SAMN02596794	718221	GCF_000398945.1
BC31	Bacillus thuringiensis serovar morrisoni	0.00975375	0	299/400	Bacteria; Terrabacteria group; Firmicutes; Bacilli; Bacillales; Bacillaceae; Bacillus; cereus group; Bacillus thuringiensis; serovar morrisoni	PRJNA224116	SAMN03218549	1441	GCF_000833655.1
BC31	Bacillus thuringiensis DAR 81934	0.0120038	0	281/400	Bacteria; Terrabacteria group; Firmicutes; Bacilli; Bacillales; Bacillaceae; Bacillus; cereus group; Bacillus thuringiensis; DAR 81934	PRJNA224116	SAMN02469463	1257079	GCF_000342025.1
BC32	Bacillus cereus K-5975c	0.00987365	0	298/400	Bacteria; Terrabacteria group; Firmicutes; Bacilli; Bacillales; Bacillaceae; Bacillus; cereus group; Bacillus cereus; K-5975c	PRJNA224116	SAMN02596849	1053217	GCF_000399185.1
BC32	Bacillus cereus str. Schrouff	0.00987365	0	298/400	Bacteria; Terrabacteria group; Firmicutes; Bacilli; Bacillales; Bacillaceae; Bacillus; cereus group; Bacillus cereus; str. Schrouff	PRJNA224116	SAMN02596794	718221	GCF_000398945.1
BC32	Bacillus thuringiensis serovar morrisoni	0.00999413	0	297/400	Bacteria; Terrabacteria group; Firmicutes; Bacilli; Bacillales; Bacillaceae; Bacillus; cereus group; Bacillus thuringiensis; serovar morrisoni	PRJNA224116	SAMN03274640	1441	GCF_000940785.1
BC32	Bacillus thuringiensis DAR 81934	0.0107293	0	291/400	Bacteria; Terrabacteria group; Firmicutes; Bacilli; Bacillales; Bacillaceae; Bacillus; cereus group; Bacillus thuringiensis; DAR 81934	PRJNA224116	SAMN02469463	1257079	GCF_000342025.1
BC32	Bacillus cereus G9842	0.0107293	0	291/400	Bacteria; Terrabacteria group; Firmicutes; Bacilli; Bacillales; Bacillaceae; Bacillus; cereus group; Bacillus cereus; G9842	PRJNA224116	SAMN02604060	405531	GCF_000021305.1
BC33	Bacillus thuringiensis serovar morrisoni	0.0121348	0	280/400	Bacteria; Terrabacteria group; Firmicutes; Bacilli; Bacillales; Bacillaceae; Bacillus; cereus group; Bacillus thuringiensis; serovar morrisoni	PRJNA224116	SAMN03274640	1441	GCF_000940785.1
BC33	Bacillus cereus G9842	0.0125317	0	277/400	Bacteria; Terrabacteria group; Firmicutes; Bacilli; Bacillales; Bacillaceae; Bacillus; cereus group; Bacillus cereus; G9842	PRJNA224116	SAMN02604060	405531	GCF_000021305.1
BC33	Bacillus thuringiensis DAR 81934	0.0129347	0	274/400	Bacteria; Terrabacteria group; Firmicutes; Bacilli; Bacillales; Bacillaceae; Bacillus; cereus group; Bacillus thuringiensis; DAR 81934	PRJNA224116	SAMN02469463	1257079	GCF_000342025.1
BC33	Bacillus thuringiensis HD-789	0.0141819	0	265/400	Bacteria; Terrabacteria group; Firmicutes; Bacilli; Bacillales; Bacillaceae; Bacillus; cereus group; Bacillus thuringiensis; HD-789	PRJNA224116	SAMN02603564	1217737	GCF_000292705.1		subspecies israelensis
BC33	Bacillus thuringiensis HD1002	0.0141819	0	265/400	Bacteria; Terrabacteria group; Firmicutes; Bacilli; Bacillales; Bacillaceae; Bacillus; cereus group; Bacillus thuringiensis; HD1002	PRJNA224116	SAMN03010437	1452729	GCF_000835025.1
BC34	Bacillus cereus str. Schrouff	0.0300481	0	179/400	Bacteria; Terrabacteria group; Firmicutes; Bacilli; Bacillales; Bacillaceae; Bacillus; cereus group; Bacillus cereus; str. Schrouff	PRJNA224116	SAMN02596794	718221	GCF_000398945.1
BC34	Bacillus cereus K-5975c	0.0300481	0	179/400	Bacteria; Terrabacteria group; Firmicutes; Bacilli; Bacillales; Bacillaceae; Bacillus; cereus group; Bacillus cereus; K-5975c	PRJNA224116	SAMN02596849	1053217	GCF_000399185.1
BC34	Bacillus thuringiensis serovar morrisoni	0.0312767	0	174/400	Bacteria; Terrabacteria group; Firmicutes; Bacilli; Bacillales; Bacillaceae; Bacillus; cereus group; Bacillus thuringiensis; serovar morrisoni	PRJNA224116	SAMN03274640	1441	GCF_000940785.1
BC34	Bacillus cereus TIAC219	0.0315279	0	173/400	Bacteria; Terrabacteria group; Firmicutes; Bacilli; Bacillales; Bacillaceae; Bacillus; cereus group; Bacillus cereus; TIAC219	PRJNA224116	SAMN02596795	718222	GCF_000398785.1
BC34	Bacillus cereus VD022	0.0315279	0	173/400	Bacteria; Terrabacteria group; Firmicutes; Bacilli; Bacillales; Bacillaceae; Bacillus; cereus group; Bacillus cereus; VD022	PRJNA224116	SAMN02596796	718223	GCF_000290955.1
BC36	Bacillus thuringiensis HD-771	0.0363997	0	155/400	Bacteria; Terrabacteria group; Firmicutes; Bacilli; Bacillales; Bacillaceae; Bacillus; cereus group; Bacillus thuringiensis; HD-771	PRJNA224116	SAMN02603565	1218175	GCF_000292455.1
BC36	Bacillus cereus TIAC219	0.0378835	0	150/400	Bacteria; Terrabacteria group; Firmicutes; Bacilli; Bacillales; Bacillaceae; Bacillus; cereus group; Bacillus cereus; TIAC219	PRJNA224116	SAMN02596795	718222	GCF_000398785.1
BC36	Bacillus cereus VD022	0.0378835	0	150/400	Bacteria; Terrabacteria group; Firmicutes; Bacilli; Bacillales; Bacillaceae; Bacillus; cereus group; Bacillus cereus; VD022	PRJNA224116	SAMN02596796	718223	GCF_000290955.1
BC36	Bacillus cereus str. Schrouff	0.0400698	1.36058e-318	143/400	Bacteria; Terrabacteria group; Firmicutes; Bacilli; Bacillales; Bacillaceae; Bacillus; cereus group; Bacillus cereus; str. Schrouff	PRJNA224116	SAMN02596794	718221	GCF_000398945.1
BC36	Bacillus cereus K-5975c	0.0400698	3.05644e-318	143/400	Bacteria; Terrabacteria group; Firmicutes; Bacilli; Bacillales; Bacillaceae; Bacillus; cereus group; Bacillus cereus; K-5975c	PRJNA224116	SAMN02596849	1053217	GCF_000399185.1
BC37	Bacillus cereus G9842	0.00693129	0	324/400	Bacteria; Terrabacteria group; Firmicutes; Bacilli; Bacillales; Bacillaceae; Bacillus; cereus group; Bacillus cereus; G9842	PRJNA224116	SAMN02604060	405531	GCF_000021305.1
BC37	Bacillus thuringiensis HD1002	0.00779942	0	316/400	Bacteria; Terrabacteria group; Firmicutes; Bacilli; Bacillales; Bacillaceae; Bacillus; cereus group; Bacillus thuringiensis; HD1002	PRJNA224116	SAMN03010437	1452729	GCF_000835025.1
BC37	Bacillus thuringiensis HD-789	0.00779942	0	316/400	Bacteria; Terrabacteria group; Firmicutes; Bacilli; Bacillales; Bacillaceae; Bacillus; cereus group; Bacillus thuringiensis; HD-789	PRJNA224116	SAMN02603564	1217737	GCF_000292705.1		subspecies israelensis
BC37	Bacillus thuringiensis DAR 81934	0.00824547	0	312/400	Bacteria; Terrabacteria group; Firmicutes; Bacilli; Bacillales; Bacillaceae; Bacillus; cereus group; Bacillus thuringiensis; DAR 81934	PRJNA224116	SAMN02469463	1257079	GCF_000342025.1
BC37	Bacillus thuringiensis	0.00916272	0	304/400	Bacteria; Terrabacteria group; Firmicutes; Bacilli; Bacillales; Bacillaceae; Bacillus; cereus group; Bacillus thuringiensis	PRJNA224116	SAMN03025775	1428	GCF_000948235.1
BC38	Bacillus cereus G9842	0.0218029	0	218/400	Bacteria; Terrabacteria group; Firmicutes; Bacilli; Bacillales; Bacillaceae; Bacillus; cereus group; Bacillus cereus; G9842	PRJNA224116	SAMN02604060	405531	GCF_000021305.1
BC38	Bacillus thuringiensis HD-771	0.0223648	0	215/400	Bacteria; Terrabacteria group; Firmicutes; Bacilli; Bacillales; Bacillaceae; Bacillus; cereus group; Bacillus thuringiensis; HD-771	PRJNA224116	SAMN02603565	1218175	GCF_000292455.1
BC38	Bacillus thuringiensis DAR 81934	0.0225545	0	214/400	Bacteria; Terrabacteria group; Firmicutes; Bacilli; Bacillales; Bacillaceae; Bacillus; cereus group; Bacillus thuringiensis; DAR 81934	PRJNA224116	SAMN02469463	1257079	GCF_000342025.1
BC38	Bacillus cereus TIAC219	0.0225545	0	214/400	Bacteria; Terrabacteria group; Firmicutes; Bacilli; Bacillales; Bacillaceae; Bacillus; cereus group; Bacillus cereus; TIAC219	PRJNA224116	SAMN02596795	718222	GCF_000398785.1
BC38	Bacillus cereus VD022	0.0225545	0	214/400	Bacteria; Terrabacteria group; Firmicutes; Bacilli; Bacillales; Bacillaceae; Bacillus; cereus group; Bacillus cereus; VD022	PRJNA224116	SAMN02596796	718223	GCF_000290955.1
BC39	Bacillus cereus VD014	0.00847159	0	310/400	Bacteria; Terrabacteria group; Firmicutes; Bacilli; Bacillales; Bacillaceae; Bacillus; cereus group; Bacillus cereus; VD014	PRJNA224116	SAMN02596855	1053223	GCF_000291255.1
BC39	Bacillus thuringiensis serovar huazhongensis BGSC 4BD1	0.0102368	0	295/400	Bacteria; Terrabacteria group; Firmicutes; Bacilli; Bacillales; Bacillaceae; Bacillus; cereus group; Bacillus thuringiensis; serovar huazhongensis; BGSC 4BD1	PRJNA224116	SAMN00727681	527030	GCF_000161675.1
BC39	Bacillus cereus VD156	0.0116148	0	284/400	Bacteria; Terrabacteria group; Firmicutes; Bacilli; Bacillales; Bacillaceae; Bacillus; cereus group; Bacillus cereus; VD156	PRJNA224116	SAMN02596871	1053239	GCF_000290775.1
BC39	Bacillus cereus ATCC 10876	0.0272747	0	191/400	Bacteria; Terrabacteria group; Firmicutes; Bacilli; Bacillales; Bacillaceae; Bacillus; cereus group; Bacillus cereus; ATCC 10876	PRJNA224116	SAMN02736987	526980	GCF_000743815.1
BC39	Bacillus cereus ATCC 10876	0.027497	0	190/400	Bacteria; Terrabacteria group; Firmicutes; Bacilli; Bacillales; Bacillaceae; Bacillus; cereus group; Bacillus cereus; ATCC 10876	PRJNA224116	SAMN00715886	526980	GCF_000160895.1
BC40	Bacillus cereus str. Schrouff	0.0266171	0	194/400	Bacteria; Terrabacteria group; Firmicutes; Bacilli; Bacillales; Bacillaceae; Bacillus; cereus group; Bacillus cereus; str. Schrouff	PRJNA224116	SAMN02596794	718221	GCF_000398945.1
BC40	Bacillus cereus K-5975c	0.0266171	0	194/400	Bacteria; Terrabacteria group; Firmicutes; Bacilli; Bacillales; Bacillaceae; Bacillus; cereus group; Bacillus cereus; K-5975c	PRJNA224116	SAMN02596849	1053217	GCF_000399185.1
BC40	Bacillus cereus G9842	0.0272747	0	191/400	Bacteria; Terrabacteria group; Firmicutes; Bacilli; Bacillales; Bacillaceae; Bacillus; cereus group; Bacillus cereus; G9842	PRJNA224116	SAMN02604060	405531	GCF_000021305.1
BC40	Bacillus thuringiensis serovar morrisoni	0.0277207	0	189/400	Bacteria; Terrabacteria group; Firmicutes; Bacilli; Bacillales; Bacillaceae; Bacillus; cereus group; Bacillus thuringiensis; serovar morrisoni	PRJNA224116	SAMN03274640	1441	GCF_000940785.1
BC40	Bacillus cereus TIAC219	0.0279461	0	188/400	Bacteria; Terrabacteria group; Firmicutes; Bacilli; Bacillales; Bacillaceae; Bacillus; cereus group; Bacillus cereus; TIAC219	PRJNA224116	SAMN02596795	718222	GCF_000398785.1
BC41	Bacillus cereus VD140	0.0101152	0	296/400	Bacteria; Terrabacteria group; Firmicutes; Bacilli; Bacillales; Bacillaceae; Bacillus; cereus group; Bacillus cereus; VD140	PRJNA224116	SAMN02596867	1053235	GCF_000399545.1
BC41	Bacillus cereus ATCC 10876	0.0113587	0	286/400	Bacteria; Terrabacteria group; Firmicutes; Bacilli; Bacillales; Bacillaceae; Bacillus; cereus group; Bacillus cereus; ATCC 10876	PRJNA224116	SAMN02736987	526980	GCF_000743815.1
BC41	Bacillus cereus ATCC 10876	0.0114864	0	285/400	Bacteria; Terrabacteria group; Firmicutes; Bacilli; Bacillales; Bacillaceae; Bacillus; cereus group; Bacillus cereus; ATCC 10876	PRJNA224116	SAMN00715886	526980	GCF_000160895.1
BC41	Bacillus bombysepticus str. Wang	0.0163978	0	250/400	Bacteria; Terrabacteria group; Firmicutes; Bacilli; Bacillales; Bacillaceae; Bacillus; bombysepticus; str. Wang	PRJNA224116	SAMN02691825	1330043	GCF_000831065.1
BC41	Bacillus cereus AH1134	0.0163978	0	250/400	Bacteria; Terrabacteria group; Firmicutes; Bacilli; Bacillales; Bacillaceae; Bacillus; cereus group; Bacillus cereus; AH1134	PRJNA224116	SAMN02436322	405533	NZ_ABDA
BC42	Bacillus thuringiensis serovar morrisoni	0.0120038	0	281/400	Bacteria; Terrabacteria group; Firmicutes; Bacilli; Bacillales; Bacillaceae; Bacillus; cereus group; Bacillus thuringiensis; serovar morrisoni	PRJNA224116	SAMN03274640	1441	GCF_000940785.1
BC42	Bacillus cereus str. Schrouff	0.0120038	0	281/400	Bacteria; Terrabacteria group; Firmicutes; Bacilli; Bacillales; Bacillaceae; Bacillus; cereus group; Bacillus cereus; str. Schrouff	PRJNA224116	SAMN02596794	718221	GCF_000398945.1
BC42	Bacillus cereus K-5975c	0.0120038	0	281/400	Bacteria; Terrabacteria group; Firmicutes; Bacilli; Bacillales; Bacillaceae; Bacillus; cereus group; Bacillus cereus; K-5975c	PRJNA224116	SAMN02596849	1053217	GCF_000399185.1
BC42	Bacillus cereus G9842	0.0122664	0	279/400	Bacteria; Terrabacteria group; Firmicutes; Bacilli; Bacillales; Bacillaceae; Bacillus; cereus group; Bacillus cereus; G9842	PRJNA224116	SAMN02604060	405531	GCF_000021305.1
BC42	Bacillus thuringiensis DAR 81934	0.0122664	0	279/400	Bacteria; Terrabacteria group; Firmicutes; Bacilli; Bacillales; Bacillaceae; Bacillus; cereus group; Bacillus thuringiensis; DAR 81934	PRJNA224116	SAMN02469463	1257079	GCF_000342025.1
BC43	Bacillus cereus BAG2X1-2	0.0598459	5.62062e-207	95/400	Bacteria; Terrabacteria group; Firmicutes; Bacilli; Bacillales; Bacillaceae; Bacillus; cereus group; Bacillus cereus; BAG2X1-2	PRJNA224116	SAMN02596812	1053180	GCF_000291495.1
BC43	Bacillus cereus BAG6X1-1	0.0609227	6.34111e-202	93/400	Bacteria; Terrabacteria group; Firmicutes; Bacilli; Bacillales; Bacillaceae; Bacillus; cereus group; Bacillus cereus; BAG6X1-1	PRJNA224116	SAMN02596826	1053194	GCF_000293565.1
BC43	Bacillus cereus AH1271	0.0625905	1.54049e-193	90/400	Bacteria; Terrabacteria group; Firmicutes; Bacilli; Bacillales; Bacillaceae; Bacillus; cereus group; Bacillus cereus; AH1271	PRJNA224116	SAMN00727675	526992	GCF_000161375.1
BC43	Bacillus cereus	0.0655219	3.18382e-181	85/400	Bacteria; Terrabacteria group; Firmicutes; Bacilli; Bacillales; Bacillaceae; Bacillus; cereus group; Bacillus cereus	PRJNA224116	SAMN03121921	1396	GCF_000789315.1
BC43	Bacillus cereus	0.0661326	1.30194e-178	84/400	Bacteria; Terrabacteria group; Firmicutes; Bacilli; Bacillales; Bacillaceae; Bacillus; cereus group; Bacillus cereus	PRJNA224116	SAMN02712363	1396	NZ_JHQN
BC44	Bacillus cereus AH1134	0.0268348	0	193/400	Bacteria; Terrabacteria group; Firmicutes; Bacilli; Bacillales; Bacillaceae; Bacillus; cereus group; Bacillus cereus; AH1134	PRJNA224116	SAMN02436322	405533	NZ_ABDA
BC44	Bacillus cereus 172560W	0.0312767	0	174/400	Bacteria; Terrabacteria group; Firmicutes; Bacilli; Bacillales; Bacillaceae; Bacillus; cereus group; Bacillus cereus; 172560W	PRJNA224116	SAMN00727633	526967	GCF_000160935.1
BC44	Bacillus bombysepticus str. Wang	0.0346981	0	161/400	Bacteria; Terrabacteria group; Firmicutes; Bacilli; Bacillales; Bacillaceae; Bacillus; bombysepticus; str. Wang	PRJNA224116	SAMN02691825	1330043	GCF_000831065.1
BC44	Bacillus cereus ATCC 10876	0.0355385	0	158/400	Bacteria; Terrabacteria group; Firmicutes; Bacilli; Bacillales; Bacillaceae; Bacillus; cereus group; Bacillus cereus; ATCC 10876	PRJNA224116	SAMN00715886	526980	GCF_000160895.1
BC44	Bacillus cereus	0.0355385	0	158/400	Bacteria; Terrabacteria group; Firmicutes; Bacilli; Bacillales; Bacillaceae; Bacillus; cereus group; Bacillus cereus	PRJNA224116	SAMN02693464	1396	GCF_000635895.1
BC45	Bacillus cereus ATCC 10876	0.0113587	0	286/400	Bacteria; Terrabacteria group; Firmicutes; Bacilli; Bacillales; Bacillaceae; Bacillus; cereus group; Bacillus cereus; ATCC 10876	PRJNA224116	SAMN02736987	526980	GCF_000743815.1
BC45	Bacillus cereus ATCC 10876	0.0114864	0	285/400	Bacteria; Terrabacteria group; Firmicutes; Bacilli; Bacillales; Bacillaceae; Bacillus; cereus group; Bacillus cereus; ATCC 10876	PRJNA224116	SAMN00715886	526980	GCF_000160895.1
BC45	Bacillus cereus VD140	0.0146109	0	262/400	Bacteria; Terrabacteria group; Firmicutes; Bacilli; Bacillales; Bacillaceae; Bacillus; cereus group; Bacillus cereus; VD140	PRJNA224116	SAMN02596867	1053235	GCF_000399545.1
BC45	Bacillus cereus	0.0176565	0	242/400	Bacteria; Terrabacteria group; Firmicutes; Bacilli; Bacillales; Bacillaceae; Bacillus; cereus group; Bacillus cereus	PRJNA224116	SAMN03025776	1396	GCF_000948345.1
BC45	Bacillus cereus 172560W	0.0179801	0	240/400	Bacteria; Terrabacteria group; Firmicutes; Bacilli; Bacillales; Bacillaceae; Bacillus; cereus group; Bacillus cereus; 172560W	PRJNA224116	SAMN00727633	526967	GCF_000160935.1
BC46	Bacillus cereus m1293	0.0495451	2.81426e-253	117/400	Bacteria; Terrabacteria group; Firmicutes; Bacilli; Bacillales; Bacillaceae; Bacillus; cereus group; Bacillus cereus; m1293	PRJNA224116	SAMN00717290	526973	GCF_000003645.1
BC46	Bacillus cereus MSX-D12	0.0508049	5.05986e-243	114/400	Bacteria; Terrabacteria group; Firmicutes; Bacilli; Bacillales; Bacillaceae; Bacillus; cereus group; Bacillus cereus; MSX-D12	PRJNA224116	SAMN02596854	1053222	GCF_000291275.1
BC46	Bacillus cereus LCT-BC25	0.0539084	1.07141e-227	107/400	Bacteria; Terrabacteria group; Firmicutes; Bacilli; Bacillales; Bacillaceae; Bacillus; cereus group; Bacillus cereus; LCT-BC25	PRJNA224116	SAMN02469361	1347791	GCF_000440035.1
BC46	Bacillus cereus LCT-BC235	0.0539084	9.8025e-228	107/400	Bacteria; Terrabacteria group; Firmicutes; Bacilli; Bacillales; Bacillaceae; Bacillus; cereus group; Bacillus cereus; LCT-BC235	PRJNA224116	SAMN02469357	1348059	GCF_000440055.1
BC46	Bacillus cereus LCT-BC244	0.0539084	1.11107e-227	107/400	Bacteria; Terrabacteria group; Firmicutes; Bacilli; Bacillales; Bacillaceae; Bacillus; cereus group; Bacillus cereus; LCT-BC244	PRJNA224116	SAMN02469355	1163722	GCF_000256545.1
BC47	Bacillus cereus G9842	0.0437934	3.65387e-294	132/400	Bacteria; Terrabacteria group; Firmicutes; Bacilli; Bacillales; Bacillaceae; Bacillus; cereus group; Bacillus cereus; G9842	PRJNA224116	SAMN02604060	405531	GCF_000021305.1
BC47	Bacillus thuringiensis HD-789	0.0445122	6.76436e-288	130/400	Bacteria; Terrabacteria group; Firmicutes; Bacilli; Bacillales; Bacillaceae; Bacillus; cereus group; Bacillus thuringiensis; HD-789	PRJNA224116	SAMN02603564	1217737	GCF_000292705.1		subspecies israelensis
BC47	Bacillus thuringiensis HD1002	0.0445122	6.32753e-288	130/400	Bacteria; Terrabacteria group; Firmicutes; Bacilli; Bacillales; Bacillaceae; Bacillus; cereus group; Bacillus thuringiensis; HD1002	PRJNA224116	SAMN03010437	1452729	GCF_000835025.1
BC47	Bacillus cereus str. Schrouff	0.0452449	2.29489e-277	128/400	Bacteria; Terrabacteria group; Firmicutes; Bacilli; Bacillales; Bacillaceae; Bacillus; cereus group; Bacillus cereus; str. Schrouff	PRJNA224116	SAMN02596794	718221	GCF_000398945.1
BC47	Bacillus thuringiensis DAR 81934	0.0452449	1.62151e-281	128/400	Bacteria; Terrabacteria group; Firmicutes; Bacilli; Bacillales; Bacillaceae; Bacillus; cereus group; Bacillus thuringiensis; DAR 81934	PRJNA224116	SAMN02469463	1257079	GCF_000342025.1
BC48	Bacillus cereus ATCC 10876	0.0127997	0	275/400	Bacteria; Terrabacteria group; Firmicutes; Bacilli; Bacillales; Bacillaceae; Bacillus; cereus group; Bacillus cereus; ATCC 10876	PRJNA224116	SAMN02736987	526980	GCF_000743815.1
BC48	Bacillus cereus ATCC 10876	0.0129347	0	274/400	Bacteria; Terrabacteria group; Firmicutes; Bacilli; Bacillales; Bacillaceae; Bacillus; cereus group; Bacillus cereus; ATCC 10876	PRJNA224116	SAMN00715886	526980	GCF_000160895.1
BC48	Bacillus cereus VD140	0.0129347	0	274/400	Bacteria; Terrabacteria group; Firmicutes; Bacilli; Bacillales; Bacillaceae; Bacillus; cereus group; Bacillus cereus; VD140	PRJNA224116	SAMN02596867	1053235	GCF_000399545.1
BC48	Bacillus cereus	0.0153413	0	257/400	Bacteria; Terrabacteria group; Firmicutes; Bacilli; Bacillales; Bacillaceae; Bacillus; cereus group; Bacillus cereus	PRJNA224116	SAMN03025776	1396	GCF_000948345.1
BC48	Bacillus cereus AH1134	0.0176565	0	242/400	Bacteria; Terrabacteria group; Firmicutes; Bacilli; Bacillales; Bacillaceae; Bacillus; cereus group; Bacillus cereus; AH1134	PRJNA224116	SAMN02436322	405533	NZ_ABDA
BC49	Bacillus cereus	0.0163978	0	250/400	Bacteria; Terrabacteria group; Firmicutes; Bacilli; Bacillales; Bacillaceae; Bacillus; cereus group; Bacillus cereus	PRJNA224116	SAMN03140101	1396	GCF_000978375.1
BC49	Bacillus subtilis B7-s	0.0163978	0	250/400	Bacteria; Terrabacteria group; Firmicutes; Bacilli; Bacillales; Bacillaceae; Bacillus; subtilis group; Bacillus subtilis; B7-s	PRJNA224116	SAMN02597362	1433293	NZ_AZNI
BC49	Bacillus cereus m1550	0.0186387	0	236/400	Bacteria; Terrabacteria group; Firmicutes; Bacilli; Bacillales; Bacillaceae; Bacillus; cereus group; Bacillus cereus; m1550	PRJNA224116	SAMN00717296	526969	GCF_000161035.1
BC49	Bacillus cereus	0.0188058	0	235/400	Bacteria; Terrabacteria group; Firmicutes; Bacilli; Bacillales; Bacillaceae; Bacillus; cereus group; Bacillus cereus	PRJNA224116	SAMN03280714	1396	GCF_000935235.1
BC49	Bacillus thuringiensis BMB171	0.0203543	0	226/400	Bacteria; Terrabacteria group; Firmicutes; Bacilli; Bacillales; Bacillaceae; Bacillus; cereus group; Bacillus thuringiensis; serovar kurstaki; Bacillus thuringiensis BMB171	PRJNA224116	SAMN02603314	714359	GCF_000092165.1
BC50	Bacillus cereus VD140	0.0384947	0	148/400	Bacteria; Terrabacteria group; Firmicutes; Bacilli; Bacillales; Bacillaceae; Bacillus; cereus group; Bacillus cereus; VD140	PRJNA224116	SAMN02596867	1053235	GCF_000399545.1
BC50	Bacillus cereus ATCC 10876	0.0391166	0	146/400	Bacteria; Terrabacteria group; Firmicutes; Bacilli; Bacillales; Bacillaceae; Bacillus; cereus group; Bacillus cereus; ATCC 10876	PRJNA224116	SAMN02736987	526980	GCF_000743815.1
BC50	Bacillus cereus ATCC 10876	0.0394316	0	145/400	Bacteria; Terrabacteria group; Firmicutes; Bacilli; Bacillales; Bacillaceae; Bacillus; cereus group; Bacillus cereus; ATCC 10876	PRJNA224116	SAMN00715886	526980	GCF_000160895.1
BC50	Bacillus cereus AH1134	0.0410487	3.8463e-320	140/400	Bacteria; Terrabacteria group; Firmicutes; Bacilli; Bacillales; Bacillaceae; Bacillus; cereus group; Bacillus cereus; AH1134	PRJNA224116	SAMN02436322	405533	NZ_ABDA
BC50	Bacillus cereus	0.0420544	1.26046e-305	137/400	Bacteria; Terrabacteria group; Firmicutes; Bacilli; Bacillales; Bacillaceae; Bacillus; cereus group; Bacillus cereus	PRJNA224116	SAMN03025776	1396	GCF_000948345.1
BC51	Bacillus cereus K-5975c	0.0183075	0	238/400	Bacteria; Terrabacteria group; Firmicutes; Bacilli; Bacillales; Bacillaceae; Bacillus; cereus group; Bacillus cereus; K-5975c	PRJNA224116	SAMN02596849	1053217	GCF_000399185.1
BC51	Bacillus cereus str. Schrouff	0.0183075	0	238/400	Bacteria; Terrabacteria group; Firmicutes; Bacilli; Bacillales; Bacillaceae; Bacillus; cereus group; Bacillus cereus; str. Schrouff	PRJNA224116	SAMN02596794	718221	GCF_000398945.1
BC51	Bacillus thuringiensis serovar morrisoni	0.0191428	0	233/400	Bacteria; Terrabacteria group; Firmicutes; Bacilli; Bacillales; Bacillaceae; Bacillus; cereus group; Bacillus thuringiensis; serovar morrisoni	PRJNA224116	SAMN03274640	1441	GCF_000940785.1
BC51	Bacillus cereus TIAC219	0.0191428	0	233/400	Bacteria; Terrabacteria group; Firmicutes; Bacilli; Bacillales; Bacillaceae; Bacillus; cereus group; Bacillus cereus; TIAC219	PRJNA224116	SAMN02596795	718222	GCF_000398785.1
BC51	Bacillus cereus VD022	0.0191428	0	233/400	Bacteria; Terrabacteria group; Firmicutes; Bacilli; Bacillales; Bacillaceae; Bacillus; cereus group; Bacillus cereus; VD022	PRJNA224116	SAMN02596796	718223	GCF_000290955.1
BC52	Enterococcus faecalis 06-MB-DW-09	0.0830861	3.64619e-116	61/400	Bacteria; Terrabacteria group; Firmicutes; Bacilli; Lactobacillales; Enterococcaceae; Enterococcus; faecalis; 06-MB-DW-09	PRJNA224116	SAMN02436836	1260358	GCF_000415145.1
BC52	Enterococcus faecium 13.SD.W.09	0.0867803	1.67068e-108	57/400	Bacteria; Terrabacteria group; Firmicutes; Bacilli; Lactobacillales; Enterococcaceae; Enterococcus; faecium; 13.SD.W.09	PRJNA224116	SAMN02436706	1259824	GCF_000414965.1
BC52	Enterococcus sp. C1	0.0877496	2.02242e-107	56/400	Bacteria; Terrabacteria group; Firmicutes; Bacilli; Lactobacillales; Enterococcaceae; Enterococcus; sp. C1	PRJNA224116	SAMN02471425	1182762	NZ_AKKS
BC52	Enterococcus casseliflavus ATCC 12755	0.0918307	2.54434e-98	52/400	Bacteria; Terrabacteria group; Firmicutes; Bacilli; Lactobacillales; Enterococcaceae; Enterococcus; casseliflavus; ATCC 12755	PRJNA224116	SAMN00253302	888066	GCF_000191365.1
BC52	Bacillus cereus BAG2X1-2	0.0951285	1.11906e-83	49/400	Bacteria; Terrabacteria group; Firmicutes; Bacilli; Bacillales; Bacillaceae; Bacillus; cereus group; Bacillus cereus; BAG2X1-2	PRJNA224116	SAMN02596812	1053180	GCF_000291495.1
BC53	Bacillus cereus K-5975c	0.0346981	0	161/400	Bacteria; Terrabacteria group; Firmicutes; Bacilli; Bacillales; Bacillaceae; Bacillus; cereus group; Bacillus cereus; K-5975c	PRJNA224116	SAMN02596849	1053217	GCF_000399185.1
BC53	Bacillus cereus str. Schrouff	0.0346981	0	161/400	Bacteria; Terrabacteria group; Firmicutes; Bacilli; Bacillales; Bacillaceae; Bacillus; cereus group; Bacillus cereus; str. Schrouff	PRJNA224116	SAMN02596794	718221	GCF_000398945.1
BC53	Bacillus cereus VD022	0.0355385	0	158/400	Bacteria; Terrabacteria group; Firmicutes; Bacilli; Bacillales; Bacillaceae; Bacillus; cereus group; Bacillus cereus; VD022	PRJNA224116	SAMN02596796	718223	GCF_000290955.1
BC53	Bacillus cereus TIAC219	0.0355385	0	158/400	Bacteria; Terrabacteria group; Firmicutes; Bacilli; Bacillales; Bacillaceae; Bacillus; cereus group; Bacillus cereus; TIAC219	PRJNA224116	SAMN02596795	718222	GCF_000398785.1
BC53	Bacillus thuringiensis serovar morrisoni	0.0361103	0	156/400	Bacteria; Terrabacteria group; Firmicutes; Bacilli; Bacillales; Bacillaceae; Bacillus; cereus group; Bacillus thuringiensis; serovar morrisoni	PRJNA224116	SAMN03274640	1441	GCF_000940785.1
BC54	Bacillus thuringiensis serovar pulsiensis BGSC 4CC1	0.0649196	2.9955e-178	86/400	Bacteria; Terrabacteria group; Firmicutes; Bacilli; Bacillales; Bacillaceae; Bacillus; cereus group; Bacillus thuringiensis; serovar pulsiensis; BGSC 4CC1	PRJNA224116	SAMN00727674	527028	GCF_000161695.1
BC54	Bacillus cereus	0.0667518	1.18326e-172	83/400	Bacteria; Terrabacteria group; Firmicutes; Bacilli; Bacillales; Bacillaceae; Bacillus; cereus group; Bacillus cereus	PRJNA224116	SAMN03121921	1396	GCF_000789315.1
BC54	Bacillus cereus	0.0673799	4.28524e-170	82/400	Bacteria; Terrabacteria group; Firmicutes; Bacilli; Bacillales; Bacillaceae; Bacillus; cereus group; Bacillus cereus	PRJNA224116	SAMN02712363	1396	NZ_JHQN
BC54	Bacillus cereus G9241	0.0673799	7.4849e-170	82/400	Bacteria; Terrabacteria group; Firmicutes; Bacilli; Bacillales; Bacillaceae; Bacillus; cereus group; Bacillus cereus; G9241	PRJNA224116	SAMN02435890	269801	NZ_AAEK
BC54	Bacillus cereus BGSC 6E1	0.0673799	4.25421e-169	82/400	Bacteria; Terrabacteria group; Firmicutes; Bacilli; Bacillales; Bacillaceae; Bacillus; cereus group; Bacillus cereus; BGSC 6E1	PRJNA224116	SAMN00727655	526970	GCF_000160915.1
BC55	Bacillus thuringiensis HD-771	0.0369858	0	153/400	Bacteria; Terrabacteria group; Firmicutes; Bacilli; Bacillales; Bacillaceae; Bacillus; cereus group; Bacillus thuringiensis; HD-771	PRJNA224116	SAMN02603565	1218175	GCF_000292455.1
BC55	Bacillus thuringiensis serovar morrisoni	0.0378835	0	150/400	Bacteria; Terrabacteria group; Firmicutes; Bacilli; Bacillales; Bacillaceae; Bacillus; cereus group; Bacillus thuringiensis; serovar morrisoni	PRJNA224116	SAMN03274640	1441	GCF_000940785.1
BC55	Bacillus cereus str. Schrouff	0.0384947	0	148/400	Bacteria; Terrabacteria group; Firmicutes; Bacilli; Bacillales; Bacillaceae; Bacillus; cereus group; Bacillus cereus; str. Schrouff	PRJNA224116	SAMN02596794	718221	GCF_000398945.1
BC55	Bacillus cereus K-5975c	0.0384947	0	148/400	Bacteria; Terrabacteria group; Firmicutes; Bacilli; Bacillales; Bacillaceae; Bacillus; cereus group; Bacillus cereus; K-5975c	PRJNA224116	SAMN02596849	1053217	GCF_000399185.1
BC55	Bacillus thuringiensis serovar morrisoni	0.0388043	0	147/400	Bacteria; Terrabacteria group; Firmicutes; Bacilli; Bacillales; Bacillaceae; Bacillus; cereus group; Bacillus thuringiensis; serovar morrisoni	PRJNA224116	SAMN03218549	1441	GCF_000833655.1
BC56	Bacillus cereus G9842	0.0121348	0	280/400	Bacteria; Terrabacteria group; Firmicutes; Bacilli; Bacillales; Bacillaceae; Bacillus; cereus group; Bacillus cereus; G9842	PRJNA224116	SAMN02604060	405531	GCF_000021305.1
BC56	Bacillus thuringiensis HD-789	0.0146109	0	262/400	Bacteria; Terrabacteria group; Firmicutes; Bacilli; Bacillales; Bacillaceae; Bacillus; cereus group; Bacillus thuringiensis; HD-789	PRJNA224116	SAMN02603564	1217737	GCF_000292705.1		subspecies israelensis
BC56	Bacillus thuringiensis HD1002	0.0146109	0	262/400	Bacteria; Terrabacteria group; Firmicutes; Bacilli; Bacillales; Bacillaceae; Bacillus; cereus group; Bacillus thuringiensis; HD1002	PRJNA224116	SAMN03010437	1452729	GCF_000835025.1
BC56	Bacillus thuringiensis DAR 81934	0.0154898	0	256/400	Bacteria; Terrabacteria group; Firmicutes; Bacilli; Bacillales; Bacillaceae; Bacillus; cereus group; Bacillus thuringiensis; DAR 81934	PRJNA224116	SAMN02469463	1257079	GCF_000342025.1
BC56	Bacillus thuringiensis	0.0154898	0	256/400	Bacteria; Terrabacteria group; Firmicutes; Bacilli; Bacillales; Bacillaceae; Bacillus; cereus group; Bacillus thuringiensis	PRJNA224116	SAMN03025775	1428	GCF_000948235.1
BC57	Bacillus cereus E33L	0.0188058	0	235/400	Bacteria; Terrabacteria group; Firmicutes; Bacilli; Bacillales; Bacillaceae; Bacillus; cereus group; Bacillus cereus; E33L	PRJNA224116	SAMN03199333	288681	GCF_000833045.1
BC57	Bacillus cereus E33L	0.0188058	0	235/400	Bacteria; Terrabacteria group; Firmicutes; Bacilli; Bacillales; Bacillaceae; Bacillus; cereus group; Bacillus cereus; E33L	PRJNA224116	SAMN02598269	288681	GCF_000011625.1
BC57	Bacillus cereus AH820	0.0223648	0	215/400	Bacteria; Terrabacteria group; Firmicutes; Bacilli; Bacillales; Bacillaceae; Bacillus; cereus group; Bacillus cereus; AH820	PRJNA224116	SAMN02604057	405535	GCF_000021785.1
BC57	Bacillus thuringiensis	0.0227453	0	213/400	Bacteria; Terrabacteria group; Firmicutes; Bacilli; Bacillales; Bacillaceae; Bacillus; cereus group; Bacillus thuringiensis	PRJNA224116	SAMN03010438	1428	GCF_000832485.1
BC57	Bacillus thuringiensis	0.0229374	0	212/400	Bacteria; Terrabacteria group; Firmicutes; Bacilli; Bacillales; Bacillaceae; Bacillus; cereus group; Bacillus thuringiensis	PRJNA224116	SAMN03120827	1428	GCF_000832925.1
BC58	Bacillus thuringiensis HD1002	0.0295692	0	181/400	Bacteria; Terrabacteria group; Firmicutes; Bacilli; Bacillales; Bacillaceae; Bacillus; cereus group; Bacillus thuringiensis; HD1002	PRJNA224116	SAMN03010437	1452729	GCF_000835025.1
BC58	Bacillus thuringiensis HD-789	0.0295692	0	181/400	Bacteria; Terrabacteria group; Firmicutes; Bacilli; Bacillales; Bacillaceae; Bacillus; cereus group; Bacillus thuringiensis; HD-789	PRJNA224116	SAMN02603564	1217737	GCF_000292705.1		subspecies israelensis
BC58	Bacillus cereus G9842	0.0305341	0	177/400	Bacteria; Terrabacteria group; Firmicutes; Bacilli; Bacillales; Bacillaceae; Bacillus; cereus group; Bacillus cereus; G9842	PRJNA224116	SAMN02604060	405531	GCF_000021305.1
BC58	Bacillus thuringiensis DAR 81934	0.0310273	0	175/400	Bacteria; Terrabacteria group; Firmicutes; Bacilli; Bacillales; Bacillaceae; Bacillus; cereus group; Bacillus thuringiensis; DAR 81934	PRJNA224116	SAMN02469463	1257079	GCF_000342025.1
BC58	Bacillus thuringiensis	0.0317811	0	172/400	Bacteria; Terrabacteria group; Firmicutes; Bacilli; Bacillales; Bacillaceae; Bacillus; cereus group; Bacillus thuringiensis	PRJNA224116	SAMN03025775	1428	GCF_000948235.1
BC59	Bacillus cereus ATCC 10876	0.0114864	0	285/400	Bacteria; Terrabacteria group; Firmicutes; Bacilli; Bacillales; Bacillaceae; Bacillus; cereus group; Bacillus cereus; ATCC 10876	PRJNA224116	SAMN02736987	526980	GCF_000743815.1
BC59	Bacillus cereus ATCC 10876	0.0116148	0	284/400	Bacteria; Terrabacteria group; Firmicutes; Bacilli; Bacillales; Bacillaceae; Bacillus; cereus group; Bacillus cereus; ATCC 10876	PRJNA224116	SAMN00715886	526980	GCF_000160895.1
BC59	Bacillus cereus VD140	0.0127997	0	275/400	Bacteria; Terrabacteria group; Firmicutes; Bacilli; Bacillales; Bacillaceae; Bacillus; cereus group; Bacillus cereus; VD140	PRJNA224116	SAMN02596867	1053235	GCF_000399545.1
BC59	Bacillus cereus	0.0146109	0	262/400	Bacteria; Terrabacteria group; Firmicutes; Bacilli; Bacillales; Bacillaceae; Bacillus; cereus group; Bacillus cereus	PRJNA224116	SAMN03025776	1396	GCF_000948345.1
BC59	Bacillus cereus AH1134	0.01594	0	253/400	Bacteria; Terrabacteria group; Firmicutes; Bacilli; Bacillales; Bacillaceae; Bacillus; cereus group; Bacillus cereus; AH1134	PRJNA224116	SAMN02436322	405533	NZ_ABDA
BC60	Bacillus cereus VD140	0.0103591	0	294/400	Bacteria; Terrabacteria group; Firmicutes; Bacilli; Bacillales; Bacillaceae; Bacillus; cereus group; Bacillus cereus; VD140	PRJNA224116	SAMN02596867	1053235	GCF_000399545.1
BC60	Bacillus cereus ATCC 10876	0.010854	0	290/400	Bacteria; Terrabacteria group; Firmicutes; Bacilli; Bacillales; Bacillaceae; Bacillus; cereus group; Bacillus cereus; ATCC 10876	PRJNA224116	SAMN02736987	526980	GCF_000743815.1
BC60	Bacillus cereus ATCC 10876	0.0109792	0	289/400	Bacteria; Terrabacteria group; Firmicutes; Bacilli; Bacillales; Bacillaceae; Bacillus; cereus group; Bacillus cereus; ATCC 10876	PRJNA224116	SAMN00715886	526980	GCF_000160895.1
BC60	Bacillus cereus	0.0173365	0	244/400	Bacteria; Terrabacteria group; Firmicutes; Bacilli; Bacillales; Bacillaceae; Bacillus; cereus group; Bacillus cereus	PRJNA224116	SAMN03025776	1396	GCF_000948345.1
BC60	Bacillus cereus 172560W	0.0186387	0	236/400	Bacteria; Terrabacteria group; Firmicutes; Bacilli; Bacillales; Bacillaceae; Bacillus; cereus group; Bacillus cereus; 172560W	PRJNA224116	SAMN00727633	526967	GCF_000160935.1
BC61	Bacillus sp. H1m	0.0317811	0	172/400	Bacteria; Terrabacteria group; Firmicutes; Bacilli; Bacillales; Bacillaceae; Bacillus; sp. H1m	PRJNA224116	SAMN02729847	1397277	NZ_AYMM
BC61	Bacillus cereus HuB1-1	0.0330761	0	167/400	Bacteria; Terrabacteria group; Firmicutes; Bacilli; Bacillales; Bacillaceae; Bacillus; cereus group; Bacillus cereus; HuB1-1	PRJNA224116	SAMN02596839	1053207	GCF_000293725.1
BC61	Bacillus cereus BAG1O-3	0.0336083	0	165/400	Bacteria; Terrabacteria group; Firmicutes; Bacilli; Bacillales; Bacillaceae; Bacillus; cereus group; Bacillus cereus; BAG1O-3	PRJNA224116	SAMN02596801	1053169	GCF_000412975.1
BC61	Bacillus cereus BAG1X1-2	0.0344224	0	162/400	Bacteria; Terrabacteria group; Firmicutes; Bacilli; Bacillales; Bacillaceae; Bacillus; cereus group; Bacillus cereus; BAG1X1-2	PRJNA224116	SAMN02596803	1053171	GCF_000291035.1
BC61	Bacillus thuringiensis Bt407	0.0410487	8.44466e-318	140/400	Bacteria; Terrabacteria group; Firmicutes; Bacilli; Bacillales; Bacillaceae; Bacillus; cereus group; Bacillus thuringiensis; Bt407	PRJNA224116	SAMN02603279	527021	GCF_000306745.1
BC62	Bacillus thuringiensis HD-771	0.0193128	0	232/400	Bacteria; Terrabacteria group; Firmicutes; Bacilli; Bacillales; Bacillaceae; Bacillus; cereus group; Bacillus thuringiensis; HD-771	PRJNA224116	SAMN02603565	1218175	GCF_000292455.1
BC62	Bacillus cereus TIAC219	0.0212513	0	221/400	Bacteria; Terrabacteria group; Firmicutes; Bacilli; Bacillales; Bacillaceae; Bacillus; cereus group; Bacillus cereus; TIAC219	PRJNA224116	SAMN02596795	718222	GCF_000398785.1
BC62	Bacillus cereus VD022	0.0212513	0	221/400	Bacteria; Terrabacteria group; Firmicutes; Bacilli; Bacillales; Bacillaceae; Bacillus; cereus group; Bacillus cereus; VD022	PRJNA224116	SAMN02596796	718223	GCF_000290955.1
BC62	Bacillus cereus str. Schrouff	0.0227453	0	213/400	Bacteria; Terrabacteria group; Firmicutes; Bacilli; Bacillales; Bacillaceae; Bacillus; cereus group; Bacillus cereus; str. Schrouff	PRJNA224116	SAMN02596794	718221	GCF_000398945.1
BC62	Bacillus cereus K-5975c	0.0227453	0	213/400	Bacteria; Terrabacteria group; Firmicutes; Bacilli; Bacillales; Bacillaceae; Bacillus; cereus group; Bacillus cereus; K-5975c	PRJNA224116	SAMN02596849	1053217	GCF_000399185.1
BC63	Bacillus cereus BAG4O-1	0.0394316	0	145/400	Bacteria; Terrabacteria group; Firmicutes; Bacilli; Bacillales; Bacillaceae; Bacillus; cereus group; Bacillus cereus; BAG4O-1	PRJNA224116	SAMN02596817	1053185	GCF_000291435.1
BC63	Bacillus cereus BAG3O-2	0.0394316	5e-324	145/400	Bacteria; Terrabacteria group; Firmicutes; Bacilli; Bacillales; Bacillaceae; Bacillus; cereus group; Bacillus cereus; BAG3O-2	PRJNA224116	SAMN02596814	1053182	GCF_000291535.1
BC63	Bacillus sp. 7_6_55CFAA_CT2	0.0471406	3.15436e-265	123/400	Bacteria; Terrabacteria group; Firmicutes; Bacilli; Bacillales; Bacillaceae; Bacillus; cereus group; Bacillus sp. 7_6_55CFAA_CT2	PRJNA224116	SAMN02463788	665957	GCF_000238655.1
BC63	Bacillus cereus	0.049134	1.58585e-252	118/400	Bacteria; Terrabacteria group; Firmicutes; Bacilli; Bacillales; Bacillaceae; Bacillus; cereus group; Bacillus cereus	PRJNA224116	SAMN02693464	1396	GCF_000635895.1
BC63	Bacillus cereus 172560W	0.0508049	8.12843e-242	114/400	Bacteria; Terrabacteria group; Firmicutes; Bacilli; Bacillales; Bacillaceae; Bacillus; cereus group; Bacillus cereus; 172560W	PRJNA224116	SAMN00727633	526967	GCF_000160935.1
BC64	Bacillus thuringiensis DAR 81934	0.0210697	0	222/400	Bacteria; Terrabacteria group; Firmicutes; Bacilli; Bacillales; Bacillaceae; Bacillus; cereus group; Bacillus thuringiensis; DAR 81934	PRJNA224116	SAMN02469463	1257079	GCF_000342025.1
BC64	Bacillus thuringiensis HD1002	0.0239164	0	207/400	Bacteria; Terrabacteria group; Firmicutes; Bacilli; Bacillales; Bacillaceae; Bacillus; cereus group; Bacillus thuringiensis; HD1002	PRJNA224116	SAMN03010437	1452729	GCF_000835025.1
BC64	Bacillus thuringiensis HD-789	0.0239164	0	207/400	Bacteria; Terrabacteria group; Firmicutes; Bacilli; Bacillales; Bacillaceae; Bacillus; cereus group; Bacillus thuringiensis; HD-789	PRJNA224116	SAMN02603564	1217737	GCF_000292705.1		subspecies israelensis
BC64	Bacillus cereus G9842	0.0247228	0	203/400	Bacteria; Terrabacteria group; Firmicutes; Bacilli; Bacillales; Bacillaceae; Bacillus; cereus group; Bacillus cereus; G9842	PRJNA224116	SAMN02604060	405531	GCF_000021305.1
BC64	Bacillus thuringiensis IBL 4222	0.0255506	0	199/400	Bacteria; Terrabacteria group; Firmicutes; Bacilli; Bacillales; Bacillaceae; Bacillus; cereus group; Bacillus thuringiensis; IBL 4222	PRJNA224116	SAMN00727641	527020	GCF_000161735.1
BC65	Bacillus thuringiensis HD-771	0.0116148	0	284/400	Bacteria; Terrabacteria group; Firmicutes; Bacilli; Bacillales; Bacillaceae; Bacillus; cereus group; Bacillus thuringiensis; HD-771	PRJNA224116	SAMN02603565	1218175	GCF_000292455.1
BC65	Bacillus cereus VD022	0.0125317	0	277/400	Bacteria; Terrabacteria group; Firmicutes; Bacilli; Bacillales; Bacillaceae; Bacillus; cereus group; Bacillus cereus; VD022	PRJNA224116	SAMN02596796	718223	GCF_000290955.1
BC65	Bacillus cereus TIAC219	0.0125317	0	277/400	Bacteria; Terrabacteria group; Firmicutes; Bacilli; Bacillales; Bacillaceae; Bacillus; cereus group; Bacillus cereus; TIAC219	PRJNA224116	SAMN02596795	718222	GCF_000398785.1
BC65	Bacillus thuringiensis serovar morrisoni	0.0126653	0	276/400	Bacteria; Terrabacteria group; Firmicutes; Bacilli; Bacillales; Bacillaceae; Bacillus; cereus group; Bacillus thuringiensis; serovar morrisoni	PRJNA224116	SAMN03274640	1441	GCF_000940785.1
BC65	Bacillus cereus G9842	0.0129347	0	274/400	Bacteria; Terrabacteria group; Firmicutes; Bacilli; Bacillales; Bacillaceae; Bacillus; cereus group; Bacillus cereus; G9842	PRJNA224116	SAMN02604060	405531	GCF_000021305.1
BC66	Bacillus cereus VD140	0.0317811	0	172/400	Bacteria; Terrabacteria group; Firmicutes; Bacilli; Bacillales; Bacillaceae; Bacillus; cereus group; Bacillus cereus; VD140	PRJNA224116	SAMN02596867	1053235	GCF_000399545.1
BC66	Bacillus cereus ATCC 10876	0.0336083	0	165/400	Bacteria; Terrabacteria group; Firmicutes; Bacilli; Bacillales; Bacillaceae; Bacillus; cereus group; Bacillus cereus; ATCC 10876	PRJNA224116	SAMN02736987	526980	GCF_000743815.1
BC66	Bacillus cereus ATCC 10876	0.0338775	0	164/400	Bacteria; Terrabacteria group; Firmicutes; Bacilli; Bacillales; Bacillaceae; Bacillus; cereus group; Bacillus cereus; ATCC 10876	PRJNA224116	SAMN00715886	526980	GCF_000160895.1
BC66	Bacillus cereus	0.0361103	0	156/400	Bacteria; Terrabacteria group; Firmicutes; Bacilli; Bacillales; Bacillaceae; Bacillus; cereus group; Bacillus cereus	PRJNA224116	SAMN03025776	1396	GCF_000948345.1
BC66	Bacillus cereus AH1134	0.0397493	0	144/400	Bacteria; Terrabacteria group; Firmicutes; Bacilli; Bacillales; Bacillaceae; Bacillus; cereus group; Bacillus cereus; AH1134	PRJNA224116	SAMN02436322	405533	NZ_ABDA
BC67	Bacillus cereus BAG6X1-1	0.0603808	1.05951e-205	94/400	Bacteria; Terrabacteria group; Firmicutes; Bacilli; Bacillales; Bacillaceae; Bacillus; cereus group; Bacillus cereus; BAG6X1-1	PRJNA224116	SAMN02596826	1053194	GCF_000293565.1
BC67	Bacillus cereus BAG2X1-2	0.0603808	1.83262e-205	94/400	Bacteria; Terrabacteria group; Firmicutes; Bacilli; Bacillales; Bacillaceae; Bacillus; cereus group; Bacillus cereus; BAG2X1-2	PRJNA224116	SAMN02596812	1053180	GCF_000291495.1
BC67	Bacillus cereus AH1271	0.0609227	1.47221e-202	93/400	Bacteria; Terrabacteria group; Firmicutes; Bacilli; Bacillales; Bacillaceae; Bacillus; cereus group; Bacillus cereus; AH1271	PRJNA224116	SAMN00727675	526992	GCF_000161375.1
BC67	Bacillus thuringiensis	0.0643256	4.42503e-187	87/400	Bacteria; Terrabacteria group; Firmicutes; Bacilli; Bacillales; Bacillaceae; Bacillus; cereus group; Bacillus thuringiensis	PRJNA224116	SAMN03025782	1428	GCF_000948325.1
BC67	Bacillus cereus BGSC 6E1	0.0643256	1.62628e-186	87/400	Bacteria; Terrabacteria group; Firmicutes; Bacilli; Bacillales; Bacillaceae; Bacillus; cereus group; Bacillus cereus; BGSC 6E1	PRJNA224116	SAMN00727655	526970	GCF_000160915.1
BC68	Bacillus cereus ATCC 10876	0.0127997	0	275/400	Bacteria; Terrabacteria group; Firmicutes; Bacilli; Bacillales; Bacillaceae; Bacillus; cereus group; Bacillus cereus; ATCC 10876	PRJNA224116	SAMN02736987	526980	GCF_000743815.1
BC68	Bacillus cereus ATCC 10876	0.0129347	0	274/400	Bacteria; Terrabacteria group; Firmicutes; Bacilli; Bacillales; Bacillaceae; Bacillus; cereus group; Bacillus cereus; ATCC 10876	PRJNA224116	SAMN00715886	526980	GCF_000160895.1
BC68	Bacillus cereus VD140	0.0151936	0	258/400	Bacteria; Terrabacteria group; Firmicutes; Bacilli; Bacillales; Bacillaceae; Bacillus; cereus group; Bacillus cereus; VD140	PRJNA224116	SAMN02596867	1053235	GCF_000399545.1
BC68	Bacillus cereus	0.0160918	0	252/400	Bacteria; Terrabacteria group; Firmicutes; Bacilli; Bacillales; Bacillaceae; Bacillus; cereus group; Bacillus cereus	PRJNA224116	SAMN03025776	1396	GCF_000948345.1
BC68	Bacillus cereus 172560W	0.0181434	0	239/400	Bacteria; Terrabacteria group; Firmicutes; Bacilli; Bacillales; Bacillaceae; Bacillus; cereus group; Bacillus cereus; 172560W	PRJNA224116	SAMN00727633	526967	GCF_000160935.1
BC69	Bacillus thuringiensis serovar morrisoni	0.0378835	0	150/400	Bacteria; Terrabacteria group; Firmicutes; Bacilli; Bacillales; Bacillaceae; Bacillus; cereus group; Bacillus thuringiensis; serovar morrisoni	PRJNA224116	SAMN03274640	1441	GCF_000940785.1
BC69	Bacillus cereus str. Schrouff	0.0381878	0	149/400	Bacteria; Terrabacteria group; Firmicutes; Bacilli; Bacillales; Bacillaceae; Bacillus; cereus group; Bacillus cereus; str. Schrouff	PRJNA224116	SAMN02596794	718221	GCF_000398945.1
BC69	Bacillus cereus K-5975c	0.0381878	0	149/400	Bacteria; Terrabacteria group; Firmicutes; Bacilli; Bacillales; Bacillaceae; Bacillus; cereus group; Bacillus cereus; K-5975c	PRJNA224116	SAMN02596849	1053217	GCF_000399185.1
BC69	Bacillus cereus G9842	0.0394316	0	145/400	Bacteria; Terrabacteria group; Firmicutes; Bacilli; Bacillales; Bacillaceae; Bacillus; cereus group; Bacillus cereus; G9842	PRJNA224116	SAMN02604060	405531	GCF_000021305.1
BC69	Bacillus thuringiensis serovar morrisoni	0.0400698	5e-324	143/400	Bacteria; Terrabacteria group; Firmicutes; Bacilli; Bacillales; Bacillaceae; Bacillus; cereus group; Bacillus thuringiensis; serovar morrisoni	PRJNA224116	SAMN03218549	1441	GCF_000833655.1
BC70	Bacillus thuringiensis HD-771	0.0249277	0	202/400	Bacteria; Terrabacteria group; Firmicutes; Bacilli; Bacillales; Bacillaceae; Bacillus; cereus group; Bacillus thuringiensis; HD-771	PRJNA224116	SAMN02603565	1218175	GCF_000292455.1
BC70	Bacillus cereus TIAC219	0.0279461	0	188/400	Bacteria; Terrabacteria group; Firmicutes; Bacilli; Bacillales; Bacillaceae; Bacillus; cereus group; Bacillus cereus; TIAC219	PRJNA224116	SAMN02596795	718222	GCF_000398785.1
BC70	Bacillus cereus VD022	0.0279461	0	188/400	Bacteria; Terrabacteria group; Firmicutes; Bacilli; Bacillales; Bacillaceae; Bacillus; cereus group; Bacillus cereus; VD022	PRJNA224116	SAMN02596796	718223	GCF_000290955.1
BC70	Bacillus cereus G9842	0.0281731	0	187/400	Bacteria; Terrabacteria group; Firmicutes; Bacilli; Bacillales; Bacillaceae; Bacillus; cereus group; Bacillus cereus; G9842	PRJNA224116	SAMN02604060	405531	GCF_000021305.1
BC70	Bacillus thuringiensis serovar morrisoni	0.0286318	0	185/400	Bacteria; Terrabacteria group; Firmicutes; Bacilli; Bacillales; Bacillaceae; Bacillus; cereus group; Bacillus thuringiensis; serovar morrisoni	PRJNA224116	SAMN03274640	1441	GCF_000940785.1
BC71	Bacillus thuringiensis HD-789	0.0116148	0	284/400	Bacteria; Terrabacteria group; Firmicutes; Bacilli; Bacillales; Bacillaceae; Bacillus; cereus group; Bacillus thuringiensis; HD-789	PRJNA224116	SAMN02603564	1217737	GCF_000292705.1		subspecies israelensis
BC71	Bacillus thuringiensis HD1002	0.0116148	0	284/400	Bacteria; Terrabacteria group; Firmicutes; Bacilli; Bacillales; Bacillaceae; Bacillus; cereus group; Bacillus thuringiensis; HD1002	PRJNA224116	SAMN03010437	1452729	GCF_000835025.1
BC71	Bacillus cereus G9842	0.0117438	0	283/400	Bacteria; Terrabacteria group; Firmicutes; Bacilli; Bacillales; Bacillaceae; Bacillus; cereus group; Bacillus cereus; G9842	PRJNA224116	SAMN02604060	405531	GCF_000021305.1
BC71	Bacillus thuringiensis DAR 81934	0.0121348	0	280/400	Bacteria; Terrabacteria group; Firmicutes; Bacilli; Bacillales; Bacillaceae; Bacillus; cereus group; Bacillus thuringiensis; DAR 81934	PRJNA224116	SAMN02469463	1257079	GCF_000342025.1
BC71	Bacillus thuringiensis	0.0133439	0	271/400	Bacteria; Terrabacteria group; Firmicutes; Bacilli; Bacillales; Bacillaceae; Bacillus; cereus group; Bacillus thuringiensis	PRJNA224116	SAMN03025775	1428	GCF_000948235.1
BC72	Bacillus cereus E33L	0.0305341	0	177/400	Bacteria; Terrabacteria group; Firmicutes; Bacilli; Bacillales; Bacillaceae; Bacillus; cereus group; Bacillus cereus; E33L	PRJNA224116	SAMN03199333	288681	GCF_000833045.1
BC72	Bacillus cereus E33L	0.0305341	0	177/400	Bacteria; Terrabacteria group; Firmicutes; Bacilli; Bacillales; Bacillaceae; Bacillus; cereus group; Bacillus cereus; E33L	PRJNA224116	SAMN02598269	288681	GCF_000011625.1
BC72	Bacillus cereus	0.0355385	0	158/400	Bacteria; Terrabacteria group; Firmicutes; Bacilli; Bacillales; Bacillaceae; Bacillus; cereus group; Bacillus cereus	PRJNA224116	SAMN03092702	1396	GCF_000835185.1
BC72	Bacillus thuringiensis	0.0355385	0	158/400	Bacteria; Terrabacteria group; Firmicutes; Bacilli; Bacillales; Bacillaceae; Bacillus; cereus group; Bacillus thuringiensis	PRJNA224116	SAMN03010438	1428	GCF_000832485.1
BC72	Bacillus cereus AH820	0.0358233	0	157/400	Bacteria; Terrabacteria group; Firmicutes; Bacilli; Bacillales; Bacillaceae; Bacillus; cereus group; Bacillus cereus; AH820	PRJNA224116	SAMN02604057	405535	GCF_000021785.1
BC73	Bacillus cereus VD140	0.0136203	0	269/400	Bacteria; Terrabacteria group; Firmicutes; Bacilli; Bacillales; Bacillaceae; Bacillus; cereus group; Bacillus cereus; VD140	PRJNA224116	SAMN02596867	1053235	GCF_000399545.1
BC73	Bacillus cereus ATCC 10876	0.0138996	0	267/400	Bacteria; Terrabacteria group; Firmicutes; Bacilli; Bacillales; Bacillaceae; Bacillus; cereus group; Bacillus cereus; ATCC 10876	PRJNA224116	SAMN02736987	526980	GCF_000743815.1
BC73	Bacillus cereus ATCC 10876	0.0140404	0	266/400	Bacteria; Terrabacteria group; Firmicutes; Bacilli; Bacillales; Bacillaceae; Bacillus; cereus group; Bacillus cereus; ATCC 10876	PRJNA224116	SAMN00715886	526980	GCF_000160895.1
BC73	Bacillus cereus AH1134	0.016552	0	249/400	Bacteria; Terrabacteria group; Firmicutes; Bacilli; Bacillales; Bacillaceae; Bacillus; cereus group; Bacillus cereus; AH1134	PRJNA224116	SAMN02436322	405533	NZ_ABDA
BC73	Bacillus cereus	0.017496	0	243/400	Bacteria; Terrabacteria group; Firmicutes; Bacilli; Bacillales; Bacillaceae; Bacillus; cereus group; Bacillus cereus	PRJNA224116	SAMN03025776	1396	GCF_000948345.1
BC74	Bacillus cereus ATCC 10876	0.0136203	0	269/400	Bacteria; Terrabacteria group; Firmicutes; Bacilli; Bacillales; Bacillaceae; Bacillus; cereus group; Bacillus cereus; ATCC 10876	PRJNA224116	SAMN02736987	526980	GCF_000743815.1
BC74	Bacillus cereus ATCC 10876	0.0137596	0	268/400	Bacteria; Terrabacteria group; Firmicutes; Bacilli; Bacillales; Bacillaceae; Bacillus; cereus group; Bacillus cereus; ATCC 10876	PRJNA224116	SAMN00715886	526980	GCF_000160895.1
BC74	Bacillus cereus VD140	0.0141819	0	265/400	Bacteria; Terrabacteria group; Firmicutes; Bacilli; Bacillales; Bacillaceae; Bacillus; cereus group; Bacillus cereus; VD140	PRJNA224116	SAMN02596867	1053235	GCF_000399545.1
BC74	Bacillus cereus 172560W	0.0176565	0	242/400	Bacteria; Terrabacteria group; Firmicutes; Bacilli; Bacillales; Bacillaceae; Bacillus; cereus group; Bacillus cereus; 172560W	PRJNA224116	SAMN00727633	526967	GCF_000160935.1
BC74	Bacillus cereus	0.0179801	0	240/400	Bacteria; Terrabacteria group; Firmicutes; Bacilli; Bacillales; Bacillaceae; Bacillus; cereus group; Bacillus cereus	PRJNA224116	SAMN03025776	1396	GCF_000948345.1
BC75	Bacillus cereus VD140	0.0120038	0	281/400	Bacteria; Terrabacteria group; Firmicutes; Bacilli; Bacillales; Bacillaceae; Bacillus; cereus group; Bacillus cereus; VD140	PRJNA224116	SAMN02596867	1053235	GCF_000399545.1
BC75	Bacillus cereus ATCC 10876	0.0125317	0	277/400	Bacteria; Terrabacteria group; Firmicutes; Bacilli; Bacillales; Bacillaceae; Bacillus; cereus group; Bacillus cereus; ATCC 10876	PRJNA224116	SAMN02736987	526980	GCF_000743815.1
BC75	Bacillus cereus ATCC 10876	0.0126653	0	276/400	Bacteria; Terrabacteria group; Firmicutes; Bacilli; Bacillales; Bacillaceae; Bacillus; cereus group; Bacillus cereus; ATCC 10876	PRJNA224116	SAMN00715886	526980	GCF_000160895.1
BC75	Bacillus cereus	0.0168632	0	247/400	Bacteria; Terrabacteria group; Firmicutes; Bacilli; Bacillales; Bacillaceae; Bacillus; cereus group; Bacillus cereus	PRJNA224116	SAMN03025776	1396	GCF_000948345.1
BC75	Bacillus cereus AH1134	0.0171778	0	245/400	Bacteria; Terrabacteria group; Firmicutes; Bacilli; Bacillales; Bacillaceae; Bacillus; cereus group; Bacillus cereus; AH1134	PRJNA224116	SAMN02436322	405533	NZ_ABDA
BC76	Bacillus cereus BAG2X1-2	0.0593175	7.84327e-211	96/400	Bacteria; Terrabacteria group; Firmicutes; Bacilli; Bacillales; Bacillaceae; Bacillus; cereus group; Bacillus cereus; BAG2X1-2	PRJNA224116	SAMN02596812	1053180	GCF_000291495.1
BC76	Bacillus cereus BAG6X1-1	0.0603808	9.73231e-206	94/400	Bacteria; Terrabacteria group; Firmicutes; Bacilli; Bacillales; Bacillaceae; Bacillus; cereus group; Bacillus cereus; BAG6X1-1	PRJNA224116	SAMN02596826	1053194	GCF_000293565.1
BC76	Bacillus cereus G9241	0.0609227	4.22974e-204	93/400	Bacteria; Terrabacteria group; Firmicutes; Bacilli; Bacillales; Bacillaceae; Bacillus; cereus group; Bacillus cereus; G9241	PRJNA224116	SAMN03085864	269801	GCF_000832805.1
BC76	Bacillus cereus AH1271	0.0614714	6.01222e-200	92/400	Bacteria; Terrabacteria group; Firmicutes; Bacilli; Bacillales; Bacillaceae; Bacillus; cereus group; Bacillus cereus; AH1271	PRJNA224116	SAMN00727675	526992	GCF_000161375.1
BC76	Bacillus cereus	0.0625905	2.13625e-195	90/400	Bacteria; Terrabacteria group; Firmicutes; Bacilli; Bacillales; Bacillaceae; Bacillus; cereus group; Bacillus cereus	PRJNA224116	SAMN03121921	1396	GCF_000789315.1
BC77	Bacillus cereus MM3	0.0361103	0	156/400	Bacteria; Terrabacteria group; Firmicutes; Bacilli; Bacillales; Bacillaceae; Bacillus; cereus group; Bacillus cereus; MM3	PRJNA224116	SAMN00727654	526971	GCF_000160955.1
BC77	Bacillus cereus BAG2X1-2	0.0394316	0	145/400	Bacteria; Terrabacteria group; Firmicutes; Bacilli; Bacillales; Bacillaceae; Bacillus; cereus group; Bacillus cereus; BAG2X1-2	PRJNA224116	SAMN02596812	1053180	GCF_000291495.1
BC77	Bacillus cereus BAG6X1-1	0.0400698	0	143/400	Bacteria; Terrabacteria group; Firmicutes; Bacilli; Bacillales; Bacillaceae; Bacillus; cereus group; Bacillus cereus; BAG6X1-1	PRJNA224116	SAMN02596826	1053194	GCF_000293565.1
BC77	Bacillus cereus BAG5X2-1	0.0437934	0	132/400	Bacteria; Terrabacteria group; Firmicutes; Bacilli; Bacillales; Bacillaceae; Bacillus; cereus group; Bacillus cereus; BAG5X2-1	PRJNA224116	SAMN02596823	1053191	GCF_000291375.1
BC77	Bacillus cereus AH1271	0.0516674	3.12814e-254	112/400	Bacteria; Terrabacteria group; Firmicutes; Bacilli; Bacillales; Bacillaceae; Bacillus; cereus group; Bacillus cereus; AH1271	PRJNA224116	SAMN00727675	526992	GCF_000161375.1
BC78	Bacillus cereus 172560W	0.00824547	0	312/400	Bacteria; Terrabacteria group; Firmicutes; Bacilli; Bacillales; Bacillaceae; Bacillus; cereus group; Bacillus cereus; 172560W	PRJNA224116	SAMN00727633	526967	GCF_000160935.1
BC78	Bacillus bombysepticus str. Wang	0.00963442	0	300/400	Bacteria; Terrabacteria group; Firmicutes; Bacilli; Bacillales; Bacillaceae; Bacillus; bombysepticus; str. Wang	PRJNA224116	SAMN02691825	1330043	GCF_000831065.1
BC78	Bacillus cereus AH1134	0.0126653	0	276/400	Bacteria; Terrabacteria group; Firmicutes; Bacilli; Bacillales; Bacillaceae; Bacillus; cereus group; Bacillus cereus; AH1134	PRJNA224116	SAMN02436322	405533	NZ_ABDA
BC78	Bacillus cereus BAG4O-1	0.0134818	0	270/400	Bacteria; Terrabacteria group; Firmicutes; Bacilli; Bacillales; Bacillaceae; Bacillus; cereus group; Bacillus cereus; BAG4O-1	PRJNA224116	SAMN02596817	1053185	GCF_000291435.1
BC78	Bacillus cereus BAG3O-2	0.0141819	0	265/400	Bacteria; Terrabacteria group; Firmicutes; Bacilli; Bacillales; Bacillaceae; Bacillus; cereus group; Bacillus cereus; BAG3O-2	PRJNA224116	SAMN02596814	1053182	GCF_000291535.1
BC79	Bacillus cereus BAG2X1-2	0.0557946	3.33391e-230	103/400	Bacteria; Terrabacteria group; Firmicutes; Bacilli; Bacillales; Bacillaceae; Bacillus; cereus group; Bacillus cereus; BAG2X1-2	PRJNA224116	SAMN02596812	1053180	GCF_000291495.1
BC79	Bacillus cereus BAG6X1-1	0.0572682	2.5079e-222	100/400	Bacteria; Terrabacteria group; Firmicutes; Bacilli; Bacillales; Bacillaceae; Bacillus; cereus group; Bacillus cereus; BAG6X1-1	PRJNA224116	SAMN02596826	1053194	GCF_000293565.1
BC79	Bacillus cereus	0.0593175	7.76831e-212	96/400	Bacteria; Terrabacteria group; Firmicutes; Bacilli; Bacillales; Bacillaceae; Bacillus; cereus group; Bacillus cereus	PRJNA224116	SAMN03121921	1396	GCF_000789315.1
BC79	Bacillus cereus AH1271	0.0598459	2.12873e-208	95/400	Bacteria; Terrabacteria group; Firmicutes; Bacilli; Bacillales; Bacillaceae; Bacillus; cereus group; Bacillus cereus; AH1271	PRJNA224116	SAMN00727675	526992	GCF_000161375.1
BC79	Bacillus cereus G9241	0.0603808	3.09026e-207	94/400	Bacteria; Terrabacteria group; Firmicutes; Bacilli; Bacillales; Bacillaceae; Bacillus; cereus group; Bacillus cereus; G9241	PRJNA224116	SAMN03085864	269801	GCF_000832805.1
BC80	Bacillus thuringiensis serovar morrisoni	0.00939745	0	302/400	Bacteria; Terrabacteria group; Firmicutes; Bacilli; Bacillales; Bacillaceae; Bacillus; cereus group; Bacillus thuringiensis; serovar morrisoni	PRJNA224116	SAMN03274640	1441	GCF_000940785.1
BC80	Bacillus cereus G9842	0.00963442	0	300/400	Bacteria; Terrabacteria group; Firmicutes; Bacilli; Bacillales; Bacillaceae; Bacillus; cereus group; Bacillus cereus; G9842	PRJNA224116	SAMN02604060	405531	GCF_000021305.1
BC80	Bacillus thuringiensis DAR 81934	0.0104819	0	293/400	Bacteria; Terrabacteria group; Firmicutes; Bacilli; Bacillales; Bacillaceae; Bacillus; cereus group; Bacillus thuringiensis; DAR 81934	PRJNA224116	SAMN02469463	1257079	GCF_000342025.1
BC80	Bacillus thuringiensis HD1002	0.0111051	0	288/400	Bacteria; Terrabacteria group; Firmicutes; Bacilli; Bacillales; Bacillaceae; Bacillus; cereus group; Bacillus thuringiensis; HD1002	PRJNA224116	SAMN03010437	1452729	GCF_000835025.1
BC80	Bacillus thuringiensis HD-789	0.0111051	0	288/400	Bacteria; Terrabacteria group; Firmicutes; Bacilli; Bacillales; Bacillaceae; Bacillus; cereus group; Bacillus thuringiensis; HD-789	PRJNA224116	SAMN02603564	1217737	GCF_000292705.1		subspecies israelensis
BC81	Bacillus cereus BAG4O-1	0.000634523	0	392/400	Bacteria; Terrabacteria group; Firmicutes; Bacilli; Bacillales; Bacillaceae; Bacillus; cereus group; Bacillus cereus; BAG4O-1	PRJNA224116	SAMN02596817	1053185	GCF_000291435.1
BC81	Bacillus cereus BAG3O-2	0.00120583	0	385/400	Bacteria; Terrabacteria group; Firmicutes; Bacilli; Bacillales; Bacillaceae; Bacillus; cereus group; Bacillus cereus; BAG3O-2	PRJNA224116	SAMN02596814	1053182	GCF_000291535.1
BC81	Bacillus sp. 7_6_55CFAA_CT2	0.00951565	0	301/400	Bacteria; Terrabacteria group; Firmicutes; Bacilli; Bacillales; Bacillaceae; Bacillus; cereus group; Bacillus sp. 7_6_55CFAA_CT2	PRJNA224116	SAMN02463788	665957	GCF_000238655.1
BC81	Bacillus cereus	0.0106053	0	292/400	Bacteria; Terrabacteria group; Firmicutes; Bacilli; Bacillales; Bacillaceae; Bacillus; cereus group; Bacillus cereus	PRJNA224116	SAMN02693464	1396	GCF_000635895.1
BC81	Bacillus bombysepticus str. Wang	0.0117438	0	283/400	Bacteria; Terrabacteria group; Firmicutes; Bacilli; Bacillales; Bacillaceae; Bacillus; bombysepticus; str. Wang	PRJNA224116	SAMN02691825	1330043	GCF_000831065.1
BC82	Bacillus cereus VD140	0.0205315	0	225/400	Bacteria; Terrabacteria group; Firmicutes; Bacilli; Bacillales; Bacillaceae; Bacillus; cereus group; Bacillus cereus; VD140	PRJNA224116	SAMN02596867	1053235	GCF_000399545.1
BC82	Bacillus cereus ATCC 10876	0.0210697	0	222/400	Bacteria; Terrabacteria group; Firmicutes; Bacilli; Bacillales; Bacillaceae; Bacillus; cereus group; Bacillus cereus; ATCC 10876	PRJNA224116	SAMN02736987	526980	GCF_000743815.1
BC82	Bacillus cereus ATCC 10876	0.0212513	0	221/400	Bacteria; Terrabacteria group; Firmicutes; Bacilli; Bacillales; Bacillaceae; Bacillus; cereus group; Bacillus cereus; ATCC 10876	PRJNA224116	SAMN00715886	526980	GCF_000160895.1
BC82	Bacillus cereus	0.0277207	0	189/400	Bacteria; Terrabacteria group; Firmicutes; Bacilli; Bacillales; Bacillaceae; Bacillus; cereus group; Bacillus cereus	PRJNA224116	SAMN03025776	1396	GCF_000948345.1
BC82	Bacillus cereus 172560W	0.0286318	0	185/400	Bacteria; Terrabacteria group; Firmicutes; Bacilli; Bacillales; Bacillaceae; Bacillus; cereus group; Bacillus cereus; 172560W	PRJNA224116	SAMN00727633	526967	GCF_000160935.1
BC83	Bacillus thuringiensis DAR 81934	0.00328801	0	361/400	Bacteria; Terrabacteria group; Firmicutes; Bacilli; Bacillales; Bacillaceae; Bacillus; cereus group; Bacillus thuringiensis; DAR 81934	PRJNA224116	SAMN02469463	1257079	GCF_000342025.1
BC83	Bacillus thuringiensis HD-789	0.00869982	0	308/400	Bacteria; Terrabacteria group; Firmicutes; Bacilli; Bacillales; Bacillaceae; Bacillus; cereus group; Bacillus thuringiensis; HD-789	PRJNA224116	SAMN02603564	1217737	GCF_000292705.1		subspecies israelensis
BC83	Bacillus thuringiensis HD1002	0.00869982	0	308/400	Bacteria; Terrabacteria group; Firmicutes; Bacilli; Bacillales; Bacillaceae; Bacillus; cereus group; Bacillus thuringiensis; HD1002	PRJNA224116	SAMN03010437	1452729	GCF_000835025.1
BC83	Bacillus cereus G9842	0.00904618	0	305/400	Bacteria; Terrabacteria group; Firmicutes; Bacilli; Bacillales; Bacillaceae; Bacillus; cereus group; Bacillus cereus; G9842	PRJNA224116	SAMN02604060	405531	GCF_000021305.1
BC83	Bacillus thuringiensis serovar morrisoni	0.0106053	0	292/400	Bacteria; Terrabacteria group; Firmicutes; Bacilli; Bacillales; Bacillaceae; Bacillus; cereus group; Bacillus thuringiensis; serovar morrisoni	PRJNA224116	SAMN03274640	1441	GCF_000940785.1
BC84	Bacillus thuringiensis HD-771	0.0322932	0	170/400	Bacteria; Terrabacteria group; Firmicutes; Bacilli; Bacillales; Bacillaceae; Bacillus; cereus group; Bacillus thuringiensis; HD-771	PRJNA224116	SAMN02603565	1218175	GCF_000292455.1
BC84	Bacillus cereus G9842	0.0336083	0	165/400	Bacteria; Terrabacteria group; Firmicutes; Bacilli; Bacillales; Bacillaceae; Bacillus; cereus group; Bacillus cereus; G9842	PRJNA224116	SAMN02604060	405531	GCF_000021305.1
BC84	Bacillus thuringiensis serovar morrisoni	0.0338775	0	164/400	Bacteria; Terrabacteria group; Firmicutes; Bacilli; Bacillales; Bacillaceae; Bacillus; cereus group; Bacillus thuringiensis; serovar morrisoni	PRJNA224116	SAMN03274640	1441	GCF_000940785.1
BC84	Bacillus cereus VD022	0.0346981	0	161/400	Bacteria; Terrabacteria group; Firmicutes; Bacilli; Bacillales; Bacillaceae; Bacillus; cereus group; Bacillus cereus; VD022	PRJNA224116	SAMN02596796	718223	GCF_000290955.1
BC84	Bacillus thuringiensis DAR 81934	0.0346981	0	161/400	Bacteria; Terrabacteria group; Firmicutes; Bacilli; Bacillales; Bacillaceae; Bacillus; cereus group; Bacillus thuringiensis; DAR 81934	PRJNA224116	SAMN02469463	1257079	GCF_000342025.1
BC85	Bacillus cereus ATCC 10876	0.0218029	0	218/400	Bacteria; Terrabacteria group; Firmicutes; Bacilli; Bacillales; Bacillaceae; Bacillus; cereus group; Bacillus cereus; ATCC 10876	PRJNA224116	SAMN02736987	526980	GCF_000743815.1
BC85	Bacillus cereus ATCC 10876	0.021989	0	217/400	Bacteria; Terrabacteria group; Firmicutes; Bacilli; Bacillales; Bacillaceae; Bacillus; cereus group; Bacillus cereus; ATCC 10876	PRJNA224116	SAMN00715886	526980	GCF_000160895.1
BC85	Bacillus cereus	0.0221763	0	216/400	Bacteria; Terrabacteria group; Firmicutes; Bacilli; Bacillales; Bacillaceae; Bacillus; cereus group; Bacillus cereus	PRJNA224116	SAMN03025776	1396	GCF_000948345.1
BC85	Bacillus cereus VD140	0.0237181	0	208/400	Bacteria; Terrabacteria group; Firmicutes; Bacilli; Bacillales; Bacillaceae; Bacillus; cereus group; Bacillus cereus; VD140	PRJNA224116	SAMN02596867	1053235	GCF_000399545.1
BC85	Bacillus sp. 7_6_55CFAA_CT2	0.0247228	0	203/400	Bacteria; Terrabacteria group; Firmicutes; Bacilli; Bacillales; Bacillaceae; Bacillus; cereus group; Bacillus sp. 7_6_55CFAA_CT2	PRJNA224116	SAMN02463788	665957	GCF_000238655.1
BC86	Bacillus cereus VD140	0.0423958	4.57358e-303	136/400	Bacteria; Terrabacteria group; Firmicutes; Bacilli; Bacillales; Bacillaceae; Bacillus; cereus group; Bacillus cereus; VD140	PRJNA224116	SAMN02596867	1053235	GCF_000399545.1
BC86	Bacillus cereus ATCC 10876	0.0427403	2.48055e-298	135/400	Bacteria; Terrabacteria group; Firmicutes; Bacilli; Bacillales; Bacillaceae; Bacillus; cereus group; Bacillus cereus; ATCC 10876	PRJNA224116	SAMN02736987	526980	GCF_000743815.1
BC86	Bacillus cereus ATCC 10876	0.0430881	5.39495e-296	134/400	Bacteria; Terrabacteria group; Firmicutes; Bacilli; Bacillales; Bacillaceae; Bacillus; cereus group; Bacillus cereus; ATCC 10876	PRJNA224116	SAMN00715886	526980	GCF_000160895.1
BC86	Bacillus cereus	0.0452449	5.8571e-278	128/400	Bacteria; Terrabacteria group; Firmicutes; Bacilli; Bacillales; Bacillaceae; Bacillus; cereus group; Bacillus cereus	PRJNA224116	SAMN03025776	1396	GCF_000948345.1
BC86	Bacillus cereus 172560W	0.0471406	6.99167e-268	123/400	Bacteria; Terrabacteria group; Firmicutes; Bacilli; Bacillales; Bacillaceae; Bacillus; cereus group; Bacillus cereus; 172560W	PRJNA224116	SAMN00727633	526967	GCF_000160935.1
BC87	Bacillus cereus FRI-35	0.0587957	1.12699e-201	97/400	Bacteria; Terrabacteria group; Firmicutes; Bacilli; Bacillales; Bacillaceae; Bacillus; cereus group; Bacillus cereus; FRI-35	PRJNA224116	SAMN02603563	1217984	GCF_000292415.1
BC87	Acinetobacter baumannii 342950	0.0649196	6.64773e-180	86/400	Bacteria; Proteobacteria; Gammaproteobacteria; Pseudomonadales; Moraxellaceae; Acinetobacter; calcoaceticus/baumannii complex; Acinetobacter baumannii; 342950	PRJNA224116	SAMN02380522	1310640	NZ_JEWZ
BC87	Acinetobacter baumannii ATCC 17978	0.0649196	4.91338e-181	86/400	Bacteria; Proteobacteria; Gammaproteobacteria; Pseudomonadales; Moraxellaceae; Acinetobacter; calcoaceticus/baumannii complex; Acinetobacter baumannii; ATCC 17978	PRJNA58731		400667
BC87	Acinetobacter baumannii 144107	0.0649196	1.89952e-181	86/400	Bacteria; Proteobacteria; Gammaproteobacteria; Pseudomonadales; Moraxellaceae; Acinetobacter; calcoaceticus/baumannii complex; Acinetobacter baumannii; 144107	PRJNA224116	SAMN02385036	1310688	NZ_JEYE
BC87	Acinetobacter baumannii WC-692	0.0661326	1.9174e-174	84/400	Bacteria; Proteobacteria; Gammaproteobacteria; Pseudomonadales; Moraxellaceae; Acinetobacter; calcoaceticus/baumannii complex; Acinetobacter baumannii; WC-692	PRJNA180921	SAMN00761214	903913	NZ_AMGG
BC89	Brevibacillus sp. CF112	0.129237	6.01038e-45	27/400	Bacteria; Terrabacteria group; Firmicutes; Bacilli; Bacillales; Paenibacillaceae; Brevibacillus; sp. CF112	PRJNA224116	SAMN00839619	1144311	NZ_AKKB
BC89	Brevibacillus agri BAB-2500	0.13145	8.88132e-43	26/400	Bacteria; Terrabacteria group; Firmicutes; Bacilli; Bacillales; Paenibacillaceae; Brevibacillus; agri; BAB-2500	PRJNA224116	SAMN02469861	1246477	NZ_AOBR
BC89	Bacillus sp. NSP2.1	0.13145	1.24204e-42	26/400	Bacteria; Terrabacteria group; Firmicutes; Bacilli; Bacillales; Bacillaceae; Bacillus; sp. NSP2.1	PRJNA224116	SAMN02469742	1071072	GCF_000470975.1
BC89	Brevibacillus agri 5-2	0.133754	1.2578e-40	25/400	Bacteria; Terrabacteria group; Firmicutes; Bacilli; Bacillales; Paenibacillaceae; Brevibacillus; agri; 5-2	PRJNA224116	SAMN02585235	1444307	NZ_JATL
BC89	Brevibacillus brevis FJAT-0809-GLX	0.177686	3.32809e-16	12/400	Bacteria; Terrabacteria group; Firmicutes; Bacilli; Bacillales; Paenibacillaceae; Brevibacillus; brevis; FJAT-0809-GLX	PRJNA224116	SAMN02469798	1129895	NZ_AHKL
BC90	Bacillus cereus 172560W	0.00835827	0	311/400	Bacteria; Terrabacteria group; Firmicutes; Bacilli; Bacillales; Bacillaceae; Bacillus; cereus group; Bacillus cereus; 172560W	PRJNA224116	SAMN00727633	526967	GCF_000160935.1
BC90	Bacillus bombysepticus str. Wang	0.00987365	0	298/400	Bacteria; Terrabacteria group; Firmicutes; Bacilli; Bacillales; Bacillaceae; Bacillus; bombysepticus; str. Wang	PRJNA224116	SAMN02691825	1330043	GCF_000831065.1
BC90	Bacillus cereus AH1134	0.0129347	0	274/400	Bacteria; Terrabacteria group; Firmicutes; Bacilli; Bacillales; Bacillaceae; Bacillus; cereus group; Bacillus cereus; AH1134	PRJNA224116	SAMN02436322	405533	NZ_ABDA
BC90	Bacillus cereus BAG4O-1	0.0137596	0	268/400	Bacteria; Terrabacteria group; Firmicutes; Bacilli; Bacillales; Bacillaceae; Bacillus; cereus group; Bacillus cereus; BAG4O-1	PRJNA224116	SAMN02596817	1053185	GCF_000291435.1
BC90	Bacillus cereus BAG3O-2	0.0144671	0	263/400	Bacteria; Terrabacteria group; Firmicutes; Bacilli; Bacillales; Bacillaceae; Bacillus; cereus group; Bacillus cereus; BAG3O-2	PRJNA224116	SAMN02596814	1053182	GCF_000291535.1
BC91	Bacillus cereus ATCC 10876	0.0111051	0	288/400	Bacteria; Terrabacteria group; Firmicutes; Bacilli; Bacillales; Bacillaceae; Bacillus; cereus group; Bacillus cereus; ATCC 10876	PRJNA224116	SAMN02736987	526980	GCF_000743815.1
BC91	Bacillus cereus ATCC 10876	0.0112316	0	287/400	Bacteria; Terrabacteria group; Firmicutes; Bacilli; Bacillales; Bacillaceae; Bacillus; cereus group; Bacillus cereus; ATCC 10876	PRJNA224116	SAMN00715886	526980	GCF_000160895.1
BC91	Bacillus cereus VD140	0.0125317	0	277/400	Bacteria; Terrabacteria group; Firmicutes; Bacilli; Bacillales; Bacillaceae; Bacillus; cereus group; Bacillus cereus; VD140	PRJNA224116	SAMN02596867	1053235	GCF_000399545.1
BC91	Bacillus cereus	0.0143241	0	264/400	Bacteria; Terrabacteria group; Firmicutes; Bacilli; Bacillales; Bacillaceae; Bacillus; cereus group; Bacillus cereus	PRJNA224116	SAMN03025776	1396	GCF_000948345.1
BC91	Bacillus cereus AH1134	0.0154898	0	256/400	Bacteria; Terrabacteria group; Firmicutes; Bacilli; Bacillales; Bacillaceae; Bacillus; cereus group; Bacillus cereus; AH1134	PRJNA224116	SAMN02436322	405533	NZ_ABDA
BC92	Bacillus cereus AH1134	0.0221763	0	216/400	Bacteria; Terrabacteria group; Firmicutes; Bacilli; Bacillales; Bacillaceae; Bacillus; cereus group; Bacillus cereus; AH1134	PRJNA224116	SAMN02436322	405533	NZ_ABDA
BC92	Bacillus cereus 172560W	0.0281731	0	187/400	Bacteria; Terrabacteria group; Firmicutes; Bacilli; Bacillales; Bacillaceae; Bacillus; cereus group; Bacillus cereus; 172560W	PRJNA224116	SAMN00727633	526967	GCF_000160935.1
BC92	Bacillus cereus	0.0310273	0	175/400	Bacteria; Terrabacteria group; Firmicutes; Bacilli; Bacillales; Bacillaceae; Bacillus; cereus group; Bacillus cereus	PRJNA224116	SAMN02693464	1396	GCF_000635895.1
BC92	Bacillus bombysepticus str. Wang	0.0312767	0	174/400	Bacteria; Terrabacteria group; Firmicutes; Bacilli; Bacillales; Bacillaceae; Bacillus; bombysepticus; str. Wang	PRJNA224116	SAMN02691825	1330043	GCF_000831065.1
BC92	Bacillus cereus ATCC 10876	0.0315279	0	173/400	Bacteria; Terrabacteria group; Firmicutes; Bacilli; Bacillales; Bacillaceae; Bacillus; cereus group; Bacillus cereus; ATCC 10876	PRJNA224116	SAMN02736987	526980	GCF_000743815.1
BC93	Bacillus cereus MM3	0.0363997	0	155/400	Bacteria; Terrabacteria group; Firmicutes; Bacilli; Bacillales; Bacillaceae; Bacillus; cereus group; Bacillus cereus; MM3	PRJNA224116	SAMN00727654	526971	GCF_000160955.1
BC93	Bacillus cereus BAG2X1-2	0.0410487	0	140/400	Bacteria; Terrabacteria group; Firmicutes; Bacilli; Bacillales; Bacillaceae; Bacillus; cereus group; Bacillus cereus; BAG2X1-2	PRJNA224116	SAMN02596812	1053180	GCF_000291495.1
BC93	Bacillus cereus BAG6X1-1	0.0410487	0	140/400	Bacteria; Terrabacteria group; Firmicutes; Bacilli; Bacillales; Bacillaceae; Bacillus; cereus group; Bacillus cereus; BAG6X1-1	PRJNA224116	SAMN02596826	1053194	GCF_000293565.1
BC93	Bacillus cereus BAG5X2-1	0.0456166	1.57304e-294	127/400	Bacteria; Terrabacteria group; Firmicutes; Bacilli; Bacillales; Bacillaceae; Bacillus; cereus group; Bacillus cereus; BAG5X2-1	PRJNA224116	SAMN02596823	1053191	GCF_000291375.1
BC93	Bacillus cereus AH1271	0.0543719	3.71104e-237	106/400	Bacteria; Terrabacteria group; Firmicutes; Bacilli; Bacillales; Bacillaceae; Bacillus; cereus group; Bacillus cereus; AH1271	PRJNA224116	SAMN00727675	526992	GCF_000161375.1
BC94	Bacillus cereus K-5975c	0.0475312	2.17429e-259	122/400	Bacteria; Terrabacteria group; Firmicutes; Bacilli; Bacillales; Bacillaceae; Bacillus; cereus group; Bacillus cereus; K-5975c	PRJNA224116	SAMN02596849	1053217	GCF_000399185.1
BC94	Bacillus cereus str. Schrouff	0.0475312	1.05881e-259	122/400	Bacteria; Terrabacteria group; Firmicutes; Bacilli; Bacillales; Bacillaceae; Bacillus; cereus group; Bacillus cereus; str. Schrouff	PRJNA224116	SAMN02596794	718221	GCF_000398945.1
BC94	Bacillus cereus VD022	0.049134	6.50828e-247	118/400	Bacteria; Terrabacteria group; Firmicutes; Bacilli; Bacillales; Bacillaceae; Bacillus; cereus group; Bacillus cereus; VD022	PRJNA224116	SAMN02596796	718223	GCF_000290955.1
BC94	Bacillus cereus TIAC219	0.049134	3.31445e-246	118/400	Bacteria; Terrabacteria group; Firmicutes; Bacilli; Bacillales; Bacillaceae; Bacillus; cereus group; Bacillus cereus; TIAC219	PRJNA224116	SAMN02596795	718222	GCF_000398785.1
BC94	Bacillus thuringiensis HD1002	0.0499606	8.33936e-249	116/400	Bacteria; Terrabacteria group; Firmicutes; Bacilli; Bacillales; Bacillaceae; Bacillus; cereus group; Bacillus thuringiensis; HD1002	PRJNA224116	SAMN03010437	1452729	GCF_000835025.1
BC95	Bacillus cereus TIAC219	0.027054	0	192/400	Bacteria; Terrabacteria group; Firmicutes; Bacilli; Bacillales; Bacillaceae; Bacillus; cereus group; Bacillus cereus; TIAC219	PRJNA224116	SAMN02596795	718222	GCF_000398785.1
BC95	Bacillus cereus VD022	0.027054	0	192/400	Bacteria; Terrabacteria group; Firmicutes; Bacilli; Bacillales; Bacillaceae; Bacillus; cereus group; Bacillus cereus; VD022	PRJNA224116	SAMN02596796	718223	GCF_000290955.1
BC95	Bacillus thuringiensis HD-771	0.027497	0	190/400	Bacteria; Terrabacteria group; Firmicutes; Bacilli; Bacillales; Bacillaceae; Bacillus; cereus group; Bacillus thuringiensis; HD-771	PRJNA224116	SAMN02603565	1218175	GCF_000292455.1
BC95	Bacillus cereus K-5975c	0.0284016	0	186/400	Bacteria; Terrabacteria group; Firmicutes; Bacilli; Bacillales; Bacillaceae; Bacillus; cereus group; Bacillus cereus; K-5975c	PRJNA224116	SAMN02596849	1053217	GCF_000399185.1
BC95	Bacillus cereus str. Schrouff	0.0284016	0	186/400	Bacteria; Terrabacteria group; Firmicutes; Bacilli; Bacillales; Bacillaceae; Bacillus; cereus group; Bacillus cereus; str. Schrouff	PRJNA224116	SAMN02596794	718221	GCF_000398945.1
BC96	Bacillus cereus VD140	0.0239164	0	207/400	Bacteria; Terrabacteria group; Firmicutes; Bacilli; Bacillales; Bacillaceae; Bacillus; cereus group; Bacillus cereus; VD140	PRJNA224116	SAMN02596867	1053235	GCF_000399545.1
BC96	Bacillus cereus ATCC 10876	0.024116	0	206/400	Bacteria; Terrabacteria group; Firmicutes; Bacilli; Bacillales; Bacillaceae; Bacillus; cereus group; Bacillus cereus; ATCC 10876	PRJNA224116	SAMN02736987	526980	GCF_000743815.1
BC96	Bacillus cereus ATCC 10876	0.024317	0	205/400	Bacteria; Terrabacteria group; Firmicutes; Bacilli; Bacillales; Bacillaceae; Bacillus; cereus group; Bacillus cereus; ATCC 10876	PRJNA224116	SAMN00715886	526980	GCF_000160895.1
BC96	Bacillus cereus	0.0310273	0	175/400	Bacteria; Terrabacteria group; Firmicutes; Bacilli; Bacillales; Bacillaceae; Bacillus; cereus group; Bacillus cereus	PRJNA224116	SAMN03025776	1396	GCF_000948345.1
BC96	Bacillus cereus 172560W	0.0317811	0	172/400	Bacteria; Terrabacteria group; Firmicutes; Bacilli; Bacillales; Bacillaceae; Bacillus; cereus group; Bacillus cereus; 172560W	PRJNA224116	SAMN00727633	526967	GCF_000160935.1
BC102P	Bacillus cereus F65185	0.0176565	0	242/400	Bacteria; Terrabacteria group; Firmicutes; Bacilli; Bacillales; Bacillaceae; Bacillus; cereus group; Bacillus cereus; F65185	PRJNA224116	SAMN00727647	526989	GCF_000161315.1
BC102P	Bacillus cereus Rock4-2	0.0225545	0	214/400	Bacteria; Terrabacteria group; Firmicutes; Bacilli; Bacillales; Bacillaceae; Bacillus; cereus group; Bacillus cereus; Rock4-2	PRJNA224116	SAMN00727714	526987	GCF_000161275.1
BC102P	Bacillus cereus BAG5X12-1	0.0229374	0	212/400	Bacteria; Terrabacteria group; Firmicutes; Bacilli; Bacillales; Bacillaceae; Bacillus; cereus group; Bacillus cereus; BAG5X12-1	PRJNA224116	SAMN02596822	1053190	GCF_000399325.1
BC102P	Bacillus cereus BAG4X12-1	0.0229374	0	212/400	Bacteria; Terrabacteria group; Firmicutes; Bacilli; Bacillales; Bacillaceae; Bacillus; cereus group; Bacillus cereus; BAG4X12-1	PRJNA224116	SAMN02596818	1053186	GCF_000291415.1
BC102P	Bacillus cereus BAG3X2-2	0.0255506	0	199/400	Bacteria; Terrabacteria group; Firmicutes; Bacilli; Bacillales; Bacillaceae; Bacillus; cereus group; Bacillus cereus; BAG3X2-2	PRJNA224116	SAMN02596816	1053184	GCF_000291455.1
BC103P	Bacillus cereus MSX-D12	0.0346981	0	161/400	Bacteria; Terrabacteria group; Firmicutes; Bacilli; Bacillales; Bacillaceae; Bacillus; cereus group; Bacillus cereus; MSX-D12	PRJNA224116	SAMN02596854	1053222	GCF_000291275.1
BC103P	Bacillus cereus m1293	0.0363997	0	155/400	Bacteria; Terrabacteria group; Firmicutes; Bacilli; Bacillales; Bacillaceae; Bacillus; cereus group; Bacillus cereus; m1293	PRJNA224116	SAMN00717290	526973	GCF_000003645.1
BC103P	Bacillus cereus LCT-BC25	0.0366916	0	154/400	Bacteria; Terrabacteria group; Firmicutes; Bacilli; Bacillales; Bacillaceae; Bacillus; cereus group; Bacillus cereus; LCT-BC25	PRJNA224116	SAMN02469361	1347791	GCF_000440035.1
BC103P	Bacillus cereus LCT-BC244	0.0366916	0	154/400	Bacteria; Terrabacteria group; Firmicutes; Bacilli; Bacillales; Bacillaceae; Bacillus; cereus group; Bacillus cereus; LCT-BC244	PRJNA224116	SAMN02469355	1163722	GCF_000256545.1
BC103P	Bacillus cereus LCT-BC235	0.0366916	0	154/400	Bacteria; Terrabacteria group; Firmicutes; Bacilli; Bacillales; Bacillaceae; Bacillus; cereus group; Bacillus cereus; LCT-BC235	PRJNA224116	SAMN02469357	1348059	GCF_000440055.1
BC105P	Bacillus cereus BAG4O-1	0.00813319	0	313/400	Bacteria; Terrabacteria group; Firmicutes; Bacilli; Bacillales; Bacillaceae; Bacillus; cereus group; Bacillus cereus; BAG4O-1	PRJNA224116	SAMN02596817	1053185	GCF_000291435.1
BC105P	Bacillus cereus BAG3O-2	0.00881473	0	307/400	Bacteria; Terrabacteria group; Firmicutes; Bacilli; Bacillales; Bacillaceae; Bacillus; cereus group; Bacillus cereus; BAG3O-2	PRJNA224116	SAMN02596814	1053182	GCF_000291535.1
BC105P	Bacillus bombysepticus str. Wang	0.00893018	0	306/400	Bacteria; Terrabacteria group; Firmicutes; Bacilli; Bacillales; Bacillaceae; Bacillus; bombysepticus; str. Wang	PRJNA224116	SAMN02691825	1330043	GCF_000831065.1
BC105P	Bacillus cereus 172560W	0.0118735	0	282/400	Bacteria; Terrabacteria group; Firmicutes; Bacilli; Bacillales; Bacillaceae; Bacillus; cereus group; Bacillus cereus; 172560W	PRJNA224116	SAMN00727633	526967	GCF_000160935.1
BC105P	Bacillus sp. 7_6_55CFAA_CT2	0.0121348	0	280/400	Bacteria; Terrabacteria group; Firmicutes; Bacilli; Bacillales; Bacillaceae; Bacillus; cereus group; Bacillus sp. 7_6_55CFAA_CT2	PRJNA224116	SAMN02463788	665957	GCF_000238655.1
BC106P	Bacillus thuringiensis serovar morrisoni	0.0117438	0	283/400	Bacteria; Terrabacteria group; Firmicutes; Bacilli; Bacillales; Bacillaceae; Bacillus; cereus group; Bacillus thuringiensis; serovar morrisoni	PRJNA224116	SAMN03274640	1441	GCF_000940785.1
BC106P	Bacillus cereus str. Schrouff	0.0118735	0	282/400	Bacteria; Terrabacteria group; Firmicutes; Bacilli; Bacillales; Bacillaceae; Bacillus; cereus group; Bacillus cereus; str. Schrouff	PRJNA224116	SAMN02596794	718221	GCF_000398945.1
BC106P	Bacillus cereus K-5975c	0.0118735	0	282/400	Bacteria; Terrabacteria group; Firmicutes; Bacilli; Bacillales; Bacillaceae; Bacillus; cereus group; Bacillus cereus; K-5975c	PRJNA224116	SAMN02596849	1053217	GCF_000399185.1
BC106P	Bacillus thuringiensis DAR 81934	0.0122664	0	279/400	Bacteria; Terrabacteria group; Firmicutes; Bacilli; Bacillales; Bacillaceae; Bacillus; cereus group; Bacillus thuringiensis; DAR 81934	PRJNA224116	SAMN02469463	1257079	GCF_000342025.1
BC106P	Bacillus cereus G9842	0.0126653	0	276/400	Bacteria; Terrabacteria group; Firmicutes; Bacilli; Bacillales; Bacillaceae; Bacillus; cereus group; Bacillus cereus; G9842	PRJNA224116	SAMN02604060	405531	GCF_000021305.1
BC108P	Bacillus cereus MSX-A12	0.00120583	0	385/400	Bacteria; Terrabacteria group; Firmicutes; Bacilli; Bacillales; Bacillaceae; Bacillus; cereus group; Bacillus cereus; MSX-A12	PRJNA224116	SAMN02596853	1053221	GCF_000291235.1
BC108P	Bacillus cereus	0.00162347	0	380/400	Bacteria; Terrabacteria group; Firmicutes; Bacilli; Bacillales; Bacillaceae; Bacillus; cereus group; Bacillus cereus	PRJNA224116	SAMN02739296	1396	GCF_000743195.1
BC108P	Bacillus cereus BDRD-ST26	0.001878	0	377/400	Bacteria; Terrabacteria group; Firmicutes; Bacilli; Bacillales; Bacillaceae; Bacillus; cereus group; Bacillus cereus; BDRD-ST26	PRJNA224116	SAMN00727653	526975	GCF_000161075.1
BC108P	Bacillus cereus AH187	0.00274861	0	367/400	Bacteria; Terrabacteria group; Firmicutes; Bacilli; Bacillales; Bacillaceae; Bacillus; cereus group; Bacillus cereus; AH187	PRJNA224116	SAMN02604058	405534	GCF_000021225.1
BC108P	Bacillus cereus NC7401	0.00292696	0	365/400	Bacteria; Terrabacteria group; Firmicutes; Bacilli; Bacillales; Bacillaceae; Bacillus; cereus group; Bacillus cereus; NC7401	PRJNA224116		334406	GCF_000283675.1
BC109P	Bacillus cereus G9842	0.0112316	0	287/400	Bacteria; Terrabacteria group; Firmicutes; Bacilli; Bacillales; Bacillaceae; Bacillus; cereus group; Bacillus cereus; G9842	PRJNA224116	SAMN02604060	405531	GCF_000021305.1
BC109P	Bacillus thuringiensis HD1002	0.0116148	0	284/400	Bacteria; Terrabacteria group; Firmicutes; Bacilli; Bacillales; Bacillaceae; Bacillus; cereus group; Bacillus thuringiensis; HD1002	PRJNA224116	SAMN03010437	1452729	GCF_000835025.1
BC109P	Bacillus thuringiensis HD-789	0.0116148	0	284/400	Bacteria; Terrabacteria group; Firmicutes; Bacilli; Bacillales; Bacillaceae; Bacillus; cereus group; Bacillus thuringiensis; HD-789	PRJNA224116	SAMN02603564	1217737	GCF_000292705.1		subspecies israelensis
BC109P	Bacillus thuringiensis DAR 81934	0.0126653	0	276/400	Bacteria; Terrabacteria group; Firmicutes; Bacilli; Bacillales; Bacillaceae; Bacillus; cereus group; Bacillus thuringiensis; DAR 81934	PRJNA224116	SAMN02469463	1257079	GCF_000342025.1
BC109P	Bacillus thuringiensis	0.0147554	0	261/400	Bacteria; Terrabacteria group; Firmicutes; Bacilli; Bacillales; Bacillaceae; Bacillus; cereus group; Bacillus thuringiensis	PRJNA224116	SAMN03025775	1428	GCF_000948235.1
BC110P	Bacillus cereus MSX-D12	0.0163978	0	250/400	Bacteria; Terrabacteria group; Firmicutes; Bacilli; Bacillales; Bacillaceae; Bacillus; cereus group; Bacillus cereus; MSX-D12	PRJNA224116	SAMN02596854	1053222	GCF_000291275.1
BC110P	Bacillus cereus LCT-BC25	0.0171778	0	245/400	Bacteria; Terrabacteria group; Firmicutes; Bacilli; Bacillales; Bacillaceae; Bacillus; cereus group; Bacillus cereus; LCT-BC25	PRJNA224116	SAMN02469361	1347791	GCF_000440035.1
BC110P	Bacillus cereus LCT-BC235	0.0171778	0	245/400	Bacteria; Terrabacteria group; Firmicutes; Bacilli; Bacillales; Bacillaceae; Bacillus; cereus group; Bacillus cereus; LCT-BC235	PRJNA224116	SAMN02469357	1348059	GCF_000440055.1
BC110P	Bacillus cereus LCT-BC244	0.0173365	0	244/400	Bacteria; Terrabacteria group; Firmicutes; Bacilli; Bacillales; Bacillaceae; Bacillus; cereus group; Bacillus cereus; LCT-BC244	PRJNA224116	SAMN02469355	1163722	GCF_000256545.1
BC110P	Bacillus cereus m1293	0.0176565	0	242/400	Bacteria; Terrabacteria group; Firmicutes; Bacilli; Bacillales; Bacillaceae; Bacillus; cereus group; Bacillus cereus; m1293	PRJNA224116	SAMN00717290	526973	GCF_000003645.1
BC107P	Bacillus cereus E33L	0.0188058	0	235/400	Bacteria; Terrabacteria group; Firmicutes; Bacilli; Bacillales; Bacillaceae; Bacillus; cereus group; Bacillus cereus; E33L	PRJNA224116	SAMN02598269	288681	GCF_000011625.1
BC107P	Bacillus cereus E33L	0.0188058	0	235/400	Bacteria; Terrabacteria group; Firmicutes; Bacilli; Bacillales; Bacillaceae; Bacillus; cereus group; Bacillus cereus; E33L	PRJNA224116	SAMN03199333	288681	GCF_000833045.1
BC107P	Bacillus thuringiensis	0.0233253	0	210/400	Bacteria; Terrabacteria group; Firmicutes; Bacilli; Bacillales; Bacillaceae; Bacillus; cereus group; Bacillus thuringiensis	PRJNA224116	SAMN03010438	1428	GCF_000832485.1
BC107P	Bacillus cereus AH820	0.0233253	0	210/400	Bacteria; Terrabacteria group; Firmicutes; Bacilli; Bacillales; Bacillaceae; Bacillus; cereus group; Bacillus cereus; AH820	PRJNA224116	SAMN02604057	405535	GCF_000021785.1
BC107P	Bacillus cereus biovar anthracis str. CI	0.0237181	0	208/400	Bacteria; Terrabacteria group; Firmicutes; Bacilli; Bacillales; Bacillaceae; Bacillus; cereus group; Bacillus cereus; biovar anthracis; str. CI	PRJNA224116	SAMN02603256	637380	GCF_000143605.1
