# Supplementary material for: Profiling of Bacillus cereus on Canadian grain
Source: PLoS One. 2021 Nov 4;16(11):e0259209. doi: 10.1371/journal.pone.0259209 (PMC8568128; doi:10.1371/journal.pone.0259209)
Supplement: S6 Table — (XLSX) [file pone.0259209.s007.xlsx]

## Sheet: S6 Table
S6 Table. MLST analysis of the sequenced genomes
Sample ID	Scheme	Sequence Type	Allele 1	Allele 2	Allele 3	Allele 4	Allele 5	Allele 6	Allele 7
BC01	efaecalis	-	gdh(56)	gyd(8)	pstS(12)	gki(96)	aroE(40)	xpt(6)	yqiL(13)
BC02	bcereus	1203	glp(22)	gmk(9)	ilv(18)	pta(246)	pur(20)	pyc(19)	tpi(7)
BC03	bcereus	1125	glp(22)	gmk(9)	ilv(76)	pta(18)	pur(20)	pyc(19)	tpi(7)
BC04	bcereus	2083	glp(22)	gmk(9)	ilv(39)	pta(266)	pur(20)	pyc(19)	tpi(7)
BC05	bcereus	-	glp(91)	gmk(9)	ilv(39)	pta(18)	pur(20)	pyc(35)	tpi(7)
BC06	bcereus	56	glp(15)	gmk(7)	ilv(7)	pta(2)	pur(7)	pyc(26)	tpi(13)
BC07	bcereus	12	glp(15)	gmk(7)	ilv(7)	pta(2)	pur(7)	pyc(10)	tpi(13)
BC08	bcereus	257	glp(15)	gmk(7)	ilv(7)	pta(2)	pur(5)	pyc(10)	tpi(13)
BC09	bcereus	18	glp(11)	gmk(9)	ilv(14)	pta(12)	pur(12)	pyc(14)	tpi(7)
BC10	bcereus	12	glp(15)	gmk(7)	ilv(7)	pta(2)	pur(7)	pyc(10)	tpi(13)
BC11	bcereus	12	glp(15)	gmk(7)	ilv(7)	pta(2)	pur(7)	pyc(10)	tpi(13)
BC12	bcereus	197	glp(15)	gmk(7)	ilv(7)	pta(2)	pur(7)	pyc(8)	tpi(13)
BC13	bcereus	12	glp(15)	gmk(7)	ilv(7)	pta(2)	pur(7)	pyc(10)	tpi(13)
BC14	-	-
BC15	bcereus	1125	glp(22)	gmk(9)	ilv(76)	pta(18)	pur(20)	pyc(19)	tpi(7)
BC16	bcereus	1125	glp(22)	gmk(9)	ilv(76)	pta(18)	pur(20)	pyc(19)	tpi(7)
BC17	bcereus	1125	glp(22)	gmk(9)	ilv(76)	pta(18)	pur(20)	pyc(19)	tpi(7)
BC18	bcereus	1125	glp(22)	gmk(9)	ilv(76)	pta(18)	pur(20)	pyc(19)	tpi(7)
BC19	bcereus	12	glp(15)	gmk(7)	ilv(7)	pta(2)	pur(7)	pyc(10)	tpi(13)
BC20	bcereus	205	glp(19)	gmk(2)	ilv(21)	pta(5)	pur(19)	pyc(3)	tpi(2)
BC21	bcereus	18	glp(11)	gmk(9)	ilv(14)	pta(12)	pur(12)	pyc(14)	tpi(7)
BC22	bcereus	1523	glp(94)	gmk(2)	ilv(100)	pta(5)	pur(32)	pyc(156)	tpi(22)
BC23	bcereus	18	glp(11)	gmk(9)	ilv(14)	pta(12)	pur(12)	pyc(14)	tpi(7)
BC24	bcereus	257	glp(15)	gmk(7)	ilv(7)	pta(2)	pur(5)	pyc(10)	tpi(13)
BC25	bcereus	12	glp(15)	gmk(7)	ilv(7)	pta(2)	pur(7)	pyc(10)	tpi(13)
BC26	bcereus	265	glp(15)	gmk(7)	ilv(7)	pta(2)	pur(93)	pyc(8)	tpi(13)
BC27	bcereus	12	glp(15)	gmk(7)	ilv(7)	pta(2)	pur(7)	pyc(10)	tpi(13)
BC28	bcereus	959	glp(37)	gmk(9)	ilv(14)	pta(18)	pur(20)	pyc(14)	tpi(7)
BC29	bcereus	1125	glp(22)	gmk(9)	ilv(76)	pta(18)	pur(20)	pyc(19)	tpi(7)
BC30	bcereus	-	glp(263)	gmk(56)	ilv(75)	pta(64)	pur(64)	pyc(85)	tpi(26)
BC31	bcereus	23	glp(15)	gmk(7)	ilv(7)	pta(2)	pur(5)	pyc(8)	tpi(13)
BC32	bcereus	257	glp(15)	gmk(7)	ilv(7)	pta(2)	pur(5)	pyc(10)	tpi(13)
BC33	bcereus	12	glp(15)	gmk(7)	ilv(7)	pta(2)	pur(7)	pyc(10)	tpi(13)
BC34	bcereus	12	glp(15)	gmk(7)	ilv(7)	pta(2)	pur(7)	pyc(10)	tpi(13)
BC36	bcereus	12	glp(15)	gmk(7)	ilv(7)	pta(2)	pur(7)	pyc(10)	tpi(13)
BC37	bcereus	265	glp(15)	gmk(7)	ilv(7)	pta(2)	pur(93)	pyc(8)	tpi(13)
BC38	bcereus	12	glp(15)	gmk(7)	ilv(7)	pta(2)	pur(7)	pyc(10)	tpi(13)
BC39	bcereus	-	glp(285)	gmk(208)	ilv(48)	pta(45)	pur(58)	pyc(87)	tpi(7)
BC40	bcereus	-	glp(93)	gmk(7)	ilv(7)	pta(~236)	pur(7)	pyc(10)	tpi(13)
BC41	bcereus	-	glp(22)	gmk(9)	ilv(76)	pta(18)	pur(20)	pyc(~19)	tpi(7)
BC42	bcereus	12	glp(15)	gmk(7)	ilv(7)	pta(2)	pur(7)	pyc(10)	tpi(13)
BC43	bcereus	-	glp(226)	gmk(31)	ilv(45)	pta(238)	pur(~45)	pyc(49)	tpi(37)
BC44	bcereus	385	glp(46)	gmk(71)	ilv(14)	pta(29)	pur(24)	pyc(14)	tpi(7)
BC45	bcereus	-	glp(~22)	gmk(9)	ilv(39)	pta(18)	pur(20)	pyc(19)	tpi(7)
BC46	bcereus	185	glp(51)	gmk(14)	ilv(21)	pta(5)	pur(19)	pyc(3)	tpi(2)
BC47	bcereus	-	glp(15)	gmk(7)	ilv(7)	pta(2)	pur(93)	pyc(~8)	tpi(13)
BC48	bcereus	59	glp(22)	gmk(9)	ilv(30)	pta(18)	pur(20)	pyc(21)	tpi(7)
BC49	bcereus	-	glp(12)	gmk(17)	ilv(14)	pta(178)	pur(24)	pyc(35)	tpi(~199)
BC50	bcereus	857	glp(91)	gmk(9)	ilv(14)	pta(18)	pur(20)	pyc(19)	tpi(7)
BC51	bcereus	257	glp(15)	gmk(7)	ilv(7)	pta(2)	pur(5)	pyc(10)	tpi(13)
BC52	bcereus	-	glp(110)	gmk(56)	ilv(~75)	pta(188)	pur(64)	pyc(96)	tpi(26)
BC53	efaecalis	193	gdh(43)	gyd(5)	pstS(44)	gki(53)	aroE(43)	xpt(36)	yqiL(42)
BC54	bcereus	-	glp(49)	gmk(31)	ilv(45)	pta(~43)	pur(~219)	pyc(~152)	tpi(37)
BC55	bcereus	257	glp(15)	gmk(7)	ilv(7)	pta(2)	pur(5)	pyc(10)	tpi(13)
BC56	bcereus	1100	glp(15)	gmk(7)	ilv(242)	pta(2)	pur(93)	pyc(26)	tpi(13)
BC57	bcereus	2423	glp(116)	gmk(23)	ilv(38)	pta(152)	pur(330)	pyc(37)	tpi(99)
BC58	bcereus	56	glp(15)	gmk(7)	ilv(7)	pta(2)	pur(7)	pyc(26)	tpi(13)
BC59	bcereus	59	glp(22)	gmk(9)	ilv(30)	pta(18)	pur(20)	pyc(21)	tpi(7)
BC60	bcereus	1125	glp(22)	gmk(9)	ilv(76)	pta(18)	pur(20)	pyc(19)	tpi(7)
BC61	bcereus	927	glp(15)	gmk(20)	ilv(145)	pta(8)	pur(4)	pyc(8)	tpi(21)
BC62	bcereus	12	glp(15)	gmk(7)	ilv(7)	pta(2)	pur(7)	pyc(10)	tpi(13)
BC63	bcereus	959	glp(37)	gmk(9)	ilv(14)	pta(18)	pur(20)	pyc(14)	tpi(7)
BC64	bcereus	197	glp(15)	gmk(7)	ilv(7)	pta(2)	pur(7)	pyc(8)	tpi(13)
BC65	bcereus	197	glp(15)	gmk(7)	ilv(7)	pta(2)	pur(7)	pyc(8)	tpi(13)
BC66	bcereus	1203	glp(22)	gmk(9)	ilv(18)	pta(246)	pur(20)	pyc(19)	tpi(7)
BC67	bcereus	2168	glp(49)	gmk(31)	ilv(45)	pta(314)	pur(45)	pyc(49)	tpi(37)
BC68	bcereus	-	glp(22)	gmk(9)	ilv(39)	pta(247)	pur(20)	pyc(19)	tpi(7)
BC69	bcereus	-	glp(15)	gmk(7)	ilv(-)	pta(2)	pur(7)	pyc(26)	tpi(13)
BC70	bcereus	12	glp(15)	gmk(7)	ilv(7)	pta(2)	pur(7)	pyc(10)	tpi(13)
BC71	bcereus	12	glp(15)	gmk(7)	ilv(7)	pta(2)	pur(7)	pyc(10)	tpi(13)
BC72	bcereus	-	glp(~3)	gmk(23)	ilv(122)	pta(116)	pur(38)	pyc(43)	tpi(88)
BC73	bcereus	857	glp(91)	gmk(9)	ilv(14)	pta(18)	pur(20)	pyc(19)	tpi(7)
BC74	bcereus	-	glp(91)	gmk(9)	ilv(14)	pta(18)	pur(20)	pyc(~19)	tpi(7)
BC75	bcereus	857	glp(91)	gmk(9)	ilv(14)	pta(18)	pur(20)	pyc(19)	tpi(7)
BC76	bcereus	-	glp(113)	gmk(31)	ilv(45)	pta(314)	pur(45)	pyc(49)	tpi(37)
BC77	bcereus	216	glp(85)	gmk(56)	ilv(75)	pta(64)	pur(64)	pyc(85)	tpi(26)
BC78	bcereus	18	glp(11)	gmk(9)	ilv(14)	pta(12)	pur(12)	pyc(14)	tpi(7)
BC79	bcereus	-	glp(113)	gmk(31)	ilv(45)	pta(238)	pur(45)	pyc(49)	tpi(~37)
BC80	bcereus	56	glp(15)	gmk(7)	ilv(7)	pta(2)	pur(7)	pyc(26)	tpi(13)
BC81	bcereus	959	glp(37)	gmk(9)	ilv(14)	pta(18)	pur(20)	pyc(14)	tpi(7)
BC82	bcereus	1125	glp(22)	gmk(9)	ilv(76)	pta(18)	pur(20)	pyc(19)	tpi(7)
BC83	bcereus	197	glp(15)	gmk(7)	ilv(7)	pta(2)	pur(7)	pyc(8)	tpi(13)
BC84	bcereus	12	glp(15)	gmk(7)	ilv(7)	pta(2)	pur(7)	pyc(10)	tpi(13)
BC85	bcereus	-	glp(22)	gmk(9)	ilv(76)	pta(18)	pur(12)	pyc(~21)	tpi(7)
BC86	bcereus	-	glp(22)	gmk(9)	ilv(76)	pta(18)	pur(20)	pyc(~19)	tpi(7)
BC87	bcereus	90	glp(6)	gmk(4)	ilv(41)	pta(5)	pur(43)	pyc(46)	tpi(3)
BC89	-	-
BC90	bcereus	18	glp(11)	gmk(9)	ilv(14)	pta(12)	pur(12)	pyc(14)	tpi(7)
BC91	bcereus	59	glp(22)	gmk(9)	ilv(30)	pta(18)	pur(20)	pyc(21)	tpi(7)
BC92	bcereus	787	glp(172)	gmk(71)	ilv(14)	pta(29)	pur(24)	pyc(14)	tpi(7)
BC93	bcereus	-	glp(175)	gmk(56)	ilv(111)	pta(22)	pur(64)	pyc(20)	tpi(26)
BC94	bcereus	1697	glp(93)	gmk(7)	ilv(7)	pta(2)	pur(7)	pyc(10)	tpi(13)
BC95	bcereus	56	glp(15)	gmk(7)	ilv(7)	pta(2)	pur(7)	pyc(26)	tpi(13)
BC96	bcereus	1125	glp(22)	gmk(9)	ilv(76)	pta(18)	pur(20)	pyc(19)	tpi(7)
BC97P	bcereus	33	glp(22)	gmk(9)	ilv(18)	pta(18)	pur(20)	pyc(19)	tpi(7)
BC98P	bcereus	185	glp(51)	gmk(14)	ilv(21)	pta(5)	pur(19)	pyc(3)	tpi(2)
BC99P	bcereus	2155	glp(15)	gmk(7)	ilv(7)	pta(2)	pur(7)	pyc(10)	tpi(258)
BC100P	bcereus	-	glp(19)	gmk(2)	ilv(-)	pta(~17)	pur(19)	pyc(3)	tpi(2)
BC101P	bcereus	-	glp(13)	gmk(8)	ilv(26)	pta(11)	pur(9)	pyc(13)	tpi(10)
BC102P	bcereus	118	glp(47)	gmk(28)	ilv(14)	pta(26)	pur(2)	pyc(36)	tpi(7)
BC103P	bcereus	-	glp(19)	gmk(2)	ilv(31)	pta(65)	pur(19)	pyc(3)	tpi(55)
BC105P	bcereus	138	glp(37)	gmk(9)	ilv(14)	pta(12)	pur(12)	pyc(14)	tpi(7)
BC106P	bcereus	12	glp(15)	gmk(7)	ilv(7)	pta(2)	pur(7)	pyc(10)	tpi(13)
BC107P	bcereus	-	glp(~3)	gmk(23)	ilv(132)	pta(116)	pur(38)	pyc(43)	tpi(34)
BC108P	bcereus	26	glp(3)	gmk(2)	ilv(31)	pta(5)	pur(16)	pyc(3)	tpi(4)
BC109P	bcereus	2309	glp(243)	gmk(7)	ilv(7)	pta(2)	pur(7)	pyc(26)	tpi(13)
BC110P	bcereus	-	glp(53)	gmk(2)	ilv(31)	pta(17)	pur(19)	pyc(3)	tpi(2)
BC35N	bcereus	-	glp(3)	gmk(216?)	ilv(239?)	pta(5)	pur(16?)	pyc(3)	tpi(4)
BC88N	bcereus	-	glp(3)	gmk(216?)	ilv(239?)	pta(5)	pur(16)	pyc(3)	tpi(4?)
