# Supplementary material for: Profiling of Bacillus cereus on Canadian grain
Source: PLoS One. 2021 Nov 4;16(11):e0259209. doi: 10.1371/journal.pone.0259209 (PMC8568128; doi:10.1371/journal.pone.0259209)
Supplement: S7 Table — (XLSX) [file pone.0259209.s008.xlsx]

## Sheet: S7 Table
S7 Table. Percent genome alignment to NCBI reference genome sequences
Sample ID	Bacillus cereus m1293	Bacillus mycoides	Bacillus cereus sensu stricto	Bacillus anthracis	B. cereus	B. licheniformis	B. thuringiensis serovar konkukian	Bacillus cereus E33L	Bacillus cytotoxicus	Bacillus cereus AH187	Bacillus cereus G9842	Bacillus cereus AH820	Bacillus megaterium DSM 319	Bacillus thuringiensis BMB171	Bacillus cereus biovar anthracis str. CI	Enterococcus faecalis	Bacillus cereus ATCC 10876	Bacillus cereus BGSC 6E1	Bacillus cereus 172560W	Bacillus cereus MM3	Bacillus cereus m1550	Bacillus cereus BDRD ST24	Bacillus cereus Rock4 2	Bacillus cereus F65185	Bacillus cereus AH1271	Bacillus pseudomycoides	Bacillus thuringiensis serovar pakistani str. T13001	Bacillus thuringiensis	Bacillus thuringiensis serovar huazhongensis BGSC 4BD1	Bacillus thuringiensis serovar pulsiensis BGSC 4CC1	Bacillus thuringiensis IBL 4222	Bacillus cereus AH1134	Enterococcus casseliflavus ATCC 12755	Bacillus sp. 7 6 55CFAA CT2	Bacillus cereus LCT BC244	Enterococcus sp. C1	Brevibacillus sp. CF112	Bacillus cereus NC7401	Bacillus cereus VD156	Bacillus cereus VD154	Bacillus cereus IS075	Bacillus cereus VD022	Bacillus cereus BAG1X1 2	Bacillus cereus MSX A1	Bacillus cereus MSX A12	Bacillus cereus VD014	Bacillus cereus MSX D12	Bacillus cereus BAG5X2 1	Bacillus cereus BAG4X12 1
Accession	GCF_000003645.1	GCF_000003925.1	GCF_000007825.1	GCF_000007845.1	GCF_000008005.1	GCF_000008425.1	GCF_000008505.1	GCF_000011625.1	GCF_000017425.1	GCF_000021225.1	GCF_000021305.1	GCF_000021785.1	GCF_000025805.1	GCF_000092165.1	GCF_000143605.1	GCF_000148065.1	GCF_000160895.1	GCF_000160915.1	GCF_000160935.1	GCF_000160955.1	GCF_000161035.1	GCF_000161055.1	GCF_000161275.1	GCF_000161315.1	GCF_000161375.1	GCF_000161455.1	GCF_000161555.1	GCF_000161615.1	GCF_000161675.1	GCF_000161695.1	GCF_000161735.1	GCF_000181615.1	GCF_000191365.1	GCF_000238655.1	GCF_000256545.1	GCF_000277605.1	GCF_000282015.1	GCF_000283675.1	GCF_000290775.1	GCF_000290795.1	GCF_000290935.2	GCF_000290955.1	GCF_000291035.1	GCF_000291195.1	GCF_000291235.1	GCF_000291255.1	GCF_000291275.1	GCF_000291375.1	GCF_000291415.1
BC100P	83.59	4.37	20.04	60.08	61.53	0.07	66.04	58.97	0.19	77.01	13.75	59.95	0.06	24.43	60.85	0	13.25	50.91	14.46	19.2	16.45	18.44	14.51	14.06	19.19	1.19	16.15	11.97	14.14	53.59	10.39	14.7	0	14.73	83.71	0	0	77.77	15.24	16.57	73.33	10.14	13.01	12.5	73.35	14.68	80.21	19.4	15.47
BC101P	17.79	3.48	84.34	19.82	16.45	0.07	19.41	17.01	0.12	18.93	58.79	18.54	0.06	81.74	18.36	0	67.01	15.46	69.73	9.22	84.09	83.59	67.62	64.64	10.97	0.82	79.11	62.18	62.41	15.68	48.18	69.59	0	69.91	19.45	0	0	18.99	61.81	76.87	17.16	50.41	65.9	54.71	17.32	63.88	17.49	10.21	68.35
BC97P	15.14	4.05	78.88	17.89	16.64	0.07	17.4	15.28	0.12	16.64	64.01	18.04	0.06	77.94	16.2	0	87.45	15.45	85.5	12.17	83.51	78.87	79.92	79.23	12.03	0.88	68.97	60.45	70.58	15.24	54.59	85.48	0	83.81	16.61	0	0	16.78	68.1	67.32	15.06	56.54	69.04	60.24	15.08	71.53	15.34	12.25	79.72
BC98P	91.03	4.23	18.64	61.03	64.4	0.07	63.18	61.58	0.12	81.67	14.31	59.88	0.06	18.76	61.01	1.39	13.59	52.23	13.91	19.46	15.75	19.04	13.35	13.64	21.05	1.19	16.11	13.53	14.94	55.77	11.1	15.06	0	14.58	91.03	0	0	82.35	15.29	16.38	77.45	11.84	14.28	13.31	78.21	14.74	86.79	21.48	15.16
BC99P	13.58	3.98	68.1	16.63	13.59	0.07	17.19	13.93	0.16	14.51	87.06	16.25	0.06	65.01	16.39	0	60.24	13.51	61.72	14.23	68.32	65.67	59.18	57.64	13.06	0.83	55.84	62.73	58.77	13.49	76.65	63.37	0	64.58	14.33	0	0	14.76	58.38	55.1	12.64	76.02	68.34	81.95	12.84	59.36	13.62	13.33	61.18
BC01	27.69	4.68	14.83	29.66	29.05	0	30.85	25.28	0.04	26.02	14.23	29.96	0.01	14.89	26.22	77.11	16.08	30.38	15.2	26.57	15.81	15.2	14.47	12.58	30.03	1.01	13.81	11.91	19.04	27.85	11.9	14.22	0.13	15.46	29.08	0.13	0	26.23	19.24	13.78	24.69	12.89	13.76	13.32	25.05	18.61	26.83	24.02	15.19
BC02	14.63	3.94	76.72	15.96	14.09	0	15.17	14.01	0.11	15.09	62.08	15.98	0.01	74.69	15.26	0.1	84.4	14.44	82.43	11.95	82.78	76.48	80.91	76.31	11.65	0.88	68.32	57.56	68.42	13.65	52.55	80.98	0.15	81.63	15.9	0.13	0	15.11	66.23	66.44	14.33	53.85	66.88	57.92	14.35	68.71	14.42	11.72	79.73
BC03	14.72	4.29	76.65	16.18	13.81	0.07	15.13	13.76	0.11	15.13	63.13	15.85	0.06	75.09	14.27	0.14	87.16	13.68	86.16	12.59	82.98	76.9	80.37	79.11	12.02	0.84	68.5	59.48	69.59	13.45	53.65	83.93	0.15	83.16	16.11	0.13	0	15.26	68.42	66.3	14.3	55.62	67.33	59.36	14.44	71.28	14.62	11.57	79.54
BC04	14.1	3.84	77.41	15.93	14.5	0.07	15.07	14.02	0.11	14.25	61.99	15.91	0.06	74.96	14.68	0	88.68	14.83	87.61	11.38	83.6	76.56	80.64	80.62	11.56	0.88	68.34	60.12	70.81	14.12	53.09	85.13	0	84.39	15.93	0	0	14.5	69.72	66.38	13.51	56.23	68.56	58.05	13.77	72.2	14.22	10.39	79.94
BC05	14.56	4.36	76.27	16.56	14.4	0.03	15	14.01	0.11	14.6	62.62	16.65	0.03	75.38	14.64	0	83.56	15.47	83.93	11.93	82.07	76.95	83.9	76.51	12.43	0.87	67.46	57.98	68.21	14.85	53.04	80.68	0	82.9	16.63	0	0	14.72	66.03	65.35	13.77	54.44	69.99	58.79	13.93	68.96	14.72	11.43	80.89
BC06	13.1	3.9	65.71	15.25	12.72	0.07	14.25	12.59	0.11	12.81	84.98	14.85	0.06	62.75	14.27	0.72	60.15	12.21	61.96	13.6	67.97	63.92	57.21	57.19	12.81	0.92	55.15	62.68	56.64	12.51	73.54	60.08	0.13	61.45	14.43	0.13	0	12.95	56.07	53.87	12	73.65	68.96	82.47	12.31	57.1	12.61	13.07	59.73
BC07	14.07	3.9	65.05	15.82	13.33	0.07	15.27	13.28	0.21	12.58	86.04	15.26	0.06	62.34	14.88	0	59.02	12.79	61.03	14.3	67.46	63.47	58.28	57.83	13.29	0.84	54.91	62.27	58.15	13.5	73.83	60.26	0.06	61.31	14.39	0.06	0	12.68	56.99	53.87	11.77	75.84	67.28	80.09	12.06	58.76	12.93	12.88	59.7
BC08	13.33	4.17	66.35	14.83	12.84	0.07	14.97	12.85	0.11	13.1	86.3	14.26	0.06	63.8	14.26	0.12	59.56	12.84	61.36	14.45	68.52	64.63	58.48	57.79	12.76	0.83	56.22	62.95	58.63	13.31	73.58	61.04	0.13	61.4	14.07	0.13	0	13.25	57.34	54.58	11.99	75.3	67.48	80.35	12.55	57.95	12.68	12.84	60.34
BC09	15.15	3.92	78.61	16.61	14.41	0.02	15.28	14.69	0.1	15.06	61.82	15.76	0.02	76.15	15.37	0.51	83.92	14.38	92.24	12.22	85.5	77.78	82.27	82.2	12.11	0.79	67.95	62.32	69.6	14.01	52.34	85.02	0.06	85.38	16.37	0.07	0	15.19	67.7	65.74	13.78	55.11	70.28	58.66	14.37	71.17	14.52	11.23	81.77
BC10	13.02	3.82	66.21	15.55	12.55	0.07	15.01	13.24	0.11	12.77	85.99	14.54	0.06	63.83	14.43	0.08	59.09	12.49	62.84	14.09	69.11	64.58	58.14	58.23	13.23	0.82	55.53	62.64	58.89	13.52	76.57	62.27	0.13	63.98	14.14	0.13	0	12.88	58.92	54.07	11.85	77.13	68.07	81.57	12.3	58.61	12.42	12.58	62.5
BC11	14.1	3.9	64.87	15.75	13.3	0.07	15.2	13.23	0.21	12.56	85.99	15.19	0.06	62.23	14.84	0	58.97	12.75	61.22	14.22	67.15	63.53	58.48	57.9	13.26	0.84	55.13	62.19	57.95	13.5	73.8	60.2	0	61.45	14.42	0	0	12.67	56.91	54.09	11.77	76.12	67.23	80.04	12.06	58.56	12.95	12.84	59.78
BC12	13.17	4	65.83	15.62	12.82	0.07	14.67	12.91	0.11	12.21	85.98	14.74	0.06	62.75	14.4	0.05	62.71	12.37	66.21	14.32	67.47	64.51	59.1	61.4	13.27	0.82	55.54	63.67	61.32	13.24	73.83	64.65	1.35	63.63	14.21	1.19	0	12.29	60.23	54.27	11.41	77.65	66.85	80.28	11.67	62.01	12.39	12.95	61.03
BC13	13.41	3.72	64.91	14.96	12.68	0.07	14	12.95	0.11	12.75	86.46	14.14	0.06	62.95	13.86	0.05	62.26	12.54	64.51	14.52	68.77	64.54	59.28	59.77	13.23	0.87	54.95	64.46	60.04	12.47	74.35	62.58	84.95	62.03	14.92	85.57	0	12.72	58.55	53.43	12.48	78.16	66.74	80.19	12.19	60.47	12.56	13.13	59.81
BC14	0	0.05	0.05	0.06	0.05	0.07	0.05	0.05	0.07	0.05	0.05	0.05	83.85	0.05	0.05	0.05	0	0	0.01	0.02	0.06	0.03	0.02	0.05	0.05	0.05	0.05	0.05	0.05	0.03	0.04	0.05	0.13	0.05	0.01	0.13	0	0.05	0	0	0	0.02	0	0	0	0.09	0.05	0.05	0
BC15	14.63	4.29	76.61	16.15	13.71	0.07	15	13.64	0.11	15.06	63.02	15.72	0.06	75.08	14.28	0	87.21	13.56	86.19	12.54	82.81	76.93	80.36	79.11	12.02	0.83	68.47	59.49	69.56	13.36	53.7	83.91	0	83.19	15.93	0	0	15.19	68.39	66.31	14.24	55.66	67.34	59.46	14.38	71.31	14.56	11.56	79.61
BC16	14.72	4.29	76.76	16.06	13.82	0.07	15.13	13.74	0.11	15.15	63.01	15.83	0.06	75.13	14.29	0	87.12	13.65	86.2	12.58	82.95	76.95	80.36	79.13	12.02	0.84	68.12	59.5	69.4	13.45	53.54	84.03	0	83.22	16.11	0	0	15.28	68.27	65.96	14.3	55.52	66.99	59.23	14.44	71.36	14.6	11.56	79.62
BC17	14.7	4.29	76.68	16.09	13.71	0.07	15.06	13.67	0.11	15.15	63.1	15.76	0.06	75.14	14.18	0.05	87.19	13.58	86.16	12.58	82.88	76.93	80.34	79.11	12.02	0.83	68.27	59.53	69.56	13.36	53.69	84	0.96	83.24	16	0.86	0	15.28	68.22	66.27	14.3	55.57	67.12	59.54	14.45	71.31	14.7	11.26	79.53
BC18	14.72	4.29	76.7	16.06	13.82	0.07	15.14	13.74	0.11	15.16	63.05	15.83	0.06	75.14	14.3	0	87.15	13.65	86.2	12.6	82.94	76.95	80.37	79.19	12.02	0.84	68.16	59.53	69.59	13.45	53.55	84.01	0	83.27	16.1	0	0	15.29	68.14	66	14.29	55.51	67.11	59.31	14.44	71.38	14.63	11.54	79.62
BC19	13.69	4.1	65.99	16.06	12.99	0.07	15.25	13.3	0.21	13.21	86.3	15.32	0.06	63.11	14.45	0.05	61.92	12.82	63.41	13.86	68.68	64.3	58.1	59.72	12.73	0.83	55.9	66.23	60.72	13.23	74.14	61.02	0.1	62.06	14.32	0.09	0	13.32	60.78	54.39	12.25	82.03	67.37	80.07	12.66	61.99	13.15	12.62	60.65
BC20	91.07	4.19	17.22	60.69	63.1	0.07	62.6	59.73	0.11	79.34	12.88	57.52	0.06	17.74	61.44	0.05	12.67	52.26	13.83	20.33	16.06	18.16	13.06	13.07	19.5	1.16	16.25	12.47	14.41	54.23	10.35	13.97	38.25	13.8	91.08	39.08	0	79.87	14.97	16.24	76.31	11.11	12.96	12.36	76.66	14.8	86.62	19.98	14.66
BC21	15.07	3.93	78.6	16.6	14.34	0.04	15.24	14.64	0.11	14.9	62.09	15.61	0.03	75.95	15.18	0.15	84.83	14.38	91.79	12.37	85.81	77.69	82.25	81.73	11.99	0.79	67.83	62.01	69.17	14.09	52.48	86.43	0.13	85.33	16.42	0.13	0	15.03	67.84	65.54	13.68	55.22	70.35	58.68	14.2	71.06	14.37	11.29	81.72
BC22	73.99	3.5	16.46	55.09	59.53	0.07	56.24	54.04	0.11	69.03	12.17	53.83	0.06	16.81	56.39	0	13.33	52.23	15.06	18.12	15.5	16.78	13.51	14.17	19.85	1.03	14.33	12.42	14.54	49.87	9.77	13.99	0	15.39	76.07	0	0	69.68	14.15	14.39	66.06	10.66	13.09	11.7	66.08	14.51	69.83	17.4	15.13
BC23	15.15	3.93	78.53	16.6	14.43	0.04	15.24	14.64	0.11	15.09	61.83	15.77	0.03	76.14	15.37	0.02	83.97	14.39	92.26	12.22	85.51	77.82	82.27	82.22	12.11	0.79	67.9	62.33	69.63	14.01	52.26	85.03	0.27	85.39	16.37	0	0	15.22	67.73	65.74	13.82	55.13	70.32	58.65	14.39	71.2	14.54	11.24	81.77
BC24	13.33	4.17	66.11	14.57	12.81	0.07	14.72	12.65	0.11	13.3	86.33	14.02	0.06	63.74	14.12	0	59.74	12.65	61.54	14.45	68.45	64.71	58.52	57.9	12.74	0.83	56.19	62.96	58.34	13.1	73.67	61	0.01	61.47	14.08	0.01	0	13.45	57.31	54.6	12.21	75.33	67.57	80.34	12.77	57.88	12.73	12.78	60.45
BC25	13.97	3.9	65.24	15.77	13.33	0.07	15.48	13.25	0.21	12.56	85.73	15.22	0.06	62.55	14.85	0	59.07	12.75	61.23	14.26	67.53	63.78	58.21	58	13.26	0.84	55.19	62.16	58.23	13.49	75.53	60.4	0	63.71	14.39	0	0	12.67	57.18	54.14	11.75	75.49	67.51	81.59	12.03	58.66	13	12.88	62.12
BC26	12.85	4.15	65.27	15.94	13.17	0.04	15.57	13.07	0.12	12.92	88.08	15.37	0.03	62.79	14.19	0.01	59.43	12.94	60.99	13.83	67.11	63.99	58.54	56.93	12.76	0.82	55.36	63.99	56.95	13.75	78.29	60.41	0	63.72	14.28	0	0	13	56.91	54.21	12.18	74.59	68.63	82.86	12.33	57.62	12.37	12.9	62.75
BC27	13.67	3.79	65.77	15.97	12.84	0.07	15.22	13.18	0.11	13.43	86.76	14.97	0.06	64.27	14.64	0	63.15	12.86	64.55	14.15	68.59	64.76	59.05	60.65	13.74	0.86	55.95	65.55	61.86	13.27	74.28	63.77	0	62.39	14.68	0	0	13.42	61.17	54.55	12.48	80.17	67.34	80.49	12.87	62.14	12.6	13.36	60.85
BC28	14.2	3.38	78.11	16.57	14.08	0.03	15.22	14.91	0.11	14.27	61.01	15.38	0.03	75.2	14.59	0.11	80.25	14.97	86.15	11.59	84.82	77.62	81.74	78.27	12.42	0.79	67.85	60.68	66.75	13.8	52.41	82.73	2.92	90.12	15.92	2.35	0	14.42	65.01	65.34	13.58	54.11	70.07	60.14	13.63	67.34	13.75	10.91	83.94
BC29	14.72	4.29	76.68	16.09	13.82	0.07	15.16	13.77	0.11	15.15	63.13	15.85	0.06	75.15	14.42	0.02	87.15	13.68	86.15	12.59	82.83	76.95	80.35	79.12	12.02	0.84	68.23	59.56	69.58	13.45	53.68	84	0	83.21	16.11	0	0	15.28	68.21	66.06	14.3	55.6	67.14	59.39	14.44	71.3	14.62	11.56	79.53
BC30	20.49	10.45	11.55	21.18	20	0.07	19.63	17.78	0.11	20	12.24	19.86	0.06	10.9	19.82	0	14.64	19.9	13.41	69.39	12.49	11	11.7	12.63	49.78	0.7	9.61	11.76	12.38	18.58	11.39	12.18	0	11.91	22.02	0	0	20.13	12.91	9.64	19.15	12.13	12.49	12.22	19.55	12.76	20.07	62.79	12.29
BC31	13.3	4.13	64.67	15.33	13.03	0.07	14.99	13.14	0.11	12.87	85.97	14.62	0.06	63.18	14.73	0	62.01	12.78	64.19	14.16	68.23	64.31	59.08	61.08	12.73	0.82	54.86	63.13	60.56	13.16	73.95	64.55	0	63.49	14.32	0	0	12.89	60	53.57	11.91	78.01	67.91	79.93	12.4	62.14	12.45	12.46	61.33
BC32	13.21	4.03	65.43	15.36	13.02	0.07	15.02	13.16	0.11	13.1	85.59	14.4	0.06	63.6	14.42	0	61.59	13.37	64.08	13.91	67.75	64.42	58.28	59.71	13.36	0.83	55.82	63.99	60.24	13.31	73.48	64.38	0	63.3	14.18	0	0	13.13	59.41	54.45	12.29	77.47	68.12	79.6	12.65	61.76	12.67	13.1	59.95
BC33	13.04	3.95	65.26	15.58	12.32	0.07	14.81	13.05	0.11	12.39	86.12	14.63	0.06	62.39	14.03	0	59.35	13.16	61.9	14.46	67.15	63.42	60.3	57.23	11.73	0.83	56	61.93	58.08	12.97	75.09	60.93	0	63.37	14.16	0	0	12.37	58.87	54.41	11.71	74.97	70.11	81.7	11.89	58.37	12.2	12.61	61.86
BC34	13.8	3.74	65.92	16.12	12.98	0.07	15.35	13.3	0.11	13.36	86.89	14.98	0.06	63.96	14.78	0	62.87	12.98	64.54	14.44	68.46	64.87	59.05	60.14	13.74	0.86	55.53	65.81	60.72	13.46	74.28	63.2	0	62.43	14.68	0	0	13.35	60.49	54.39	12.4	79.6	67.06	80.46	12.81	62.35	12.73	13.43	60.86
BC36	13.55	4.09	66.07	15.9	13.01	0.07	15.05	13.08	0.21	13.18	86.31	15.09	0.06	63.39	14.33	70.41	61.65	12.59	62.92	13.87	68.74	64.46	58.3	60.5	13.13	0.82	55.76	66.47	60.65	13.05	74.3	60.9	88.58	62.18	14.17	91.05	0	13.29	60.95	54.29	12.73	81.28	67.44	80.45	12.63	61.48	13.11	13.17	60.69
BC37	12.67	4.25	66.35	15.58	12.51	0.07	14.96	12.97	0.11	12.63	86.86	14.75	0.06	62.74	13.99	0	59.44	13.02	62.1	13.39	68.6	63.88	59.75	58.43	13.5	0.82	56.26	63.7	58.36	13.3	74.48	60.36	0	62.04	13.71	0	0	12.74	57.42	54.91	11.93	74.38	68.82	81.34	12.12	59.07	12.19	12.98	60.58
BC38	14.06	3.96	64.99	15.75	13.3	0.07	15.45	13.23	0.21	12.53	86.03	15.19	0.06	62.33	14.84	0.09	59.04	12.75	61.41	14.25	67.52	63.54	58.52	57.93	13.26	0.84	54.8	62.15	58.16	13.5	75.71	60.26	0.16	63.68	14.39	0.18	0	12.64	56.93	53.77	11.74	75.74	67.5	81.55	12.02	58.64	12.9	12.84	62.04
BC39	17.15	3.57	73.09	17.79	15.81	0.07	17.62	16.91	0.11	16.55	63.4	17.04	0.06	70.02	17.17	0	74.3	17.4	75.41	11.35	75.61	71.58	69.27	69.58	11.61	0.81	65.75	57.64	87.3	15.83	53.46	72.59	0.16	72.79	17.3	0.14	0	16.69	83.36	64.12	16.02	58	61.12	58.32	15.99	88.26	15.4	12.04	70.66
BC40	13.07	3.57	64.2	15.16	12.42	0.07	15.66	13.03	0.11	12.73	85.76	14.49	0.06	61.13	14.47	0.13	60.01	13.01	62.69	14.64	65.66	61.82	56.22	57.86	13.36	0.83	54.62	63.91	60.07	13.12	73.56	61.87	0.69	61.23	13.63	0.63	0	12.75	59.31	53.45	11.9	78.1	65.69	79.78	12.43	61.02	12.05	14.13	57.83
BC41	14.13	4.18	76.33	15.74	13.94	0.07	14.35	13.58	0.11	14.49	63.13	14.86	0.06	75.5	14.33	0	82.76	13.54	82.28	12.01	82.37	76.78	79.77	76.2	11.77	0.88	67.52	57.66	68.43	14.23	53.11	79.37	0	81.99	15.63	0	0	14.65	66.69	65.49	13.93	54.58	66.7	58.54	13.94	69.54	14.2	11.21	79.51
BC42	13.32	3.72	65.41	14.77	12.86	0.07	14	12.79	0.11	12.83	86.64	13.86	0.06	63.18	13.74	0	62.13	12.5	64.02	14.47	68.54	64.92	58.68	59.21	13.14	0.87	55.31	64.98	60.47	12.35	74.39	62.63	0.02	62.23	14.57	0	0	12.79	60.31	54.16	11.72	79.28	66.56	80.28	12.22	61.3	12.47	13.28	59.6
BC43	27.72	4.73	14.52	28.99	28.8	0.07	30.48	24.29	0.11	25.02	14.01	29.27	0.06	15.19	26.39	0.02	17.05	30.49	16.1	28.31	16.37	15.2	14.56	14.14	31.09	1.04	14.18	12.53	18.92	27.17	11.82	14.96	0	16.02	29.58	0	0	25.49	19.35	14.2	24.16	13.13	14.13	13.62	24.42	18.55	26.67	25.23	15.01
BC44	15.01	4.03	78.29	16.81	14.38	0.07	15.8	14.55	0.1	15.36	62.07	15.8	0.06	76.09	15.57	0	84.92	15.03	90.42	11.55	84.47	78.34	81.21	80.39	12.12	0.81	67.44	60.92	69.78	13.59	51.98	90.14	0	85.76	16.19	0	0	15.53	66.74	65.54	15.05	54.73	69.37	58.43	14.65	70.12	13.98	11.61	81.76
BC45	14.61	4.46	76.61	16.62	14.41	0.03	15.73	13.93	0.14	15.01	61.91	15.91	0.03	75.46	15.06	0	88.61	14.81	86.66	11.39	83.14	77.1	80.95	80.52	12.16	0.88	67.87	60.2	70.73	14.33	52.88	85.51	0	84.3	16.15	0	0	15.14	68.3	65.7	14.28	54.91	68.21	58.33	14.39	71.67	14.45	10.76	80.48
BC46	91.02	4.26	17.68	60.13	63.41	0.07	61.99	60.45	0.11	80.5	13.72	58.87	0.06	18.16	60.21	0.43	13.53	52.18	13.86	19.46	15.69	19.06	13.33	13.62	20.88	1.18	16.1	13.55	14.89	55.7	11.25	14.3	3.28	14.23	91.04	1.98	0	81.17	14.88	16.24	77.34	11.78	13.83	12.93	78.15	14.58	86.43	20.63	15
BC47	13	4.44	66.57	15.72	12.96	0.07	15.22	12.92	0.11	12.64	87.85	15.12	0.06	62.85	14.23	77.28	61.23	12.8	63.34	13.54	67.33	63.51	58.6	58.9	12.63	0.82	55.63	65.55	58.73	13.29	75.8	62.27	89.74	63.18	13.99	93.93	0	12.75	58.45	54.11	11.8	77.14	68.7	80.93	12.18	59.64	12.49	12.74	60.7
BC48	14.67	3.86	77.38	16.34	15.08	0.03	14.84	14.02	0.11	14.99	62.78	15.82	0.03	75.93	14.67	0	85.57	14.87	84.48	12.4	84.51	78.05	83.5	77.85	12.36	0.88	67.86	60.06	69.66	14.28	54.83	82.04	0	86.93	16.44	0	0	15.12	67.01	65.76	14.1	55.01	69.59	60.6	14.42	70.22	14.38	11.73	82.38
BC49	17.43	4.19	83.32	18.19	14.95	0.03	16.94	17.32	0.11	16.4	65.32	16.92	0.03	80.91	16.25	0	75.96	17.2	79.91	10.22	89.41	83.48	75.56	72.06	11.58	0.82	73.33	63.96	65.27	15.47	53.89	76.95	0	78.38	18.46	0	0	16.53	64.24	70.99	15.47	56.83	71.07	60.78	15.8	66.55	15.55	10.9	76.32
BC50	15.41	4	77.52	16.81	15.59	0.07	15.57	14.64	0.14	15.48	63.88	16.88	0.06	76.05	14.97	0.09	82.67	15.75	82.92	12.17	83.76	77.38	83.04	75.75	12.25	0.88	68.55	58.68	67.21	14.85	53.62	80.93	59.5	82.28	17.1	60.23	0	15.74	65.12	66.44	14.74	55.29	70.65	59.66	14.89	68.91	15.04	11.56	80
BC51	13.54	3.96	65.12	15.66	12.89	0.07	15.29	12.94	0.11	12.85	86.22	14.68	0.06	62.48	14.34	0.01	61.6	13.24	63.03	14.15	67.89	64.11	58.61	59.55	13.49	0.83	55.51	65.23	60	12.98	74.12	62.88	0.01	62.88	14.43	0.01	0	12.94	58.86	54.3	12.08	80.01	67.16	80.21	12.35	60.68	12.86	12.67	60.98
BC52	20.7	10.24	12.18	21.55	19.54	0.09	20.1	18.31	0.11	19.86	13.75	20.37	0.06	11.45	18.95	0.36	13.35	20.01	12.7	71.39	12.78	11.33	11.71	11.76	45.81	0.7	10.21	11.2	10.72	18.65	13.3	11.78	84.74	13.01	21.85	87.63	0	20.08	12.14	10.49	19.01	11.81	13.23	13.99	19.31	11.43	20.06	62.78	14.02
BC53	13.07	3.76	66.26	15.13	12.82	0.07	14.48	12.72	0.11	13.07	86.72	14.56	0.06	62.82	13.9	67.96	61.62	12.95	63.51	14.27	67.96	64.6	58.88	59.69	12.88	0.83	55.69	64.74	61.19	12.97	74.04	63.21	0.34	63.38	14.32	0.35	0	13.22	59.32	54.32	12	79.21	68.45	79.94	12.51	61.98	12.35	12.65	59.81
BC54	27.62	4.31	15.07	30.07	27.9	0.07	30.96	25.1	0.11	25.82	13.19	30.47	0.06	13.8	27.38	0.08	16.39	30.91	14.76	27.35	15.35	15.31	13.57	13.05	30.19	0.96	13.34	11.55	18.88	29.27	10.94	14.66	0.1	15.08	29.38	0.04	0	26.15	18.23	13.35	24.96	11.77	13.28	12.87	25.04	17.94	26.53	24.94	15.01
BC55	13.25	4.17	66.46	14.73	12.81	0.07	14.94	12.7	0.11	13.24	86.05	14.17	0.06	63.83	14.2	34.35	59.4	12.84	61.33	14.25	68.54	64.67	58.27	57.61	12.76	0.83	56.3	63	58.44	13.31	73.59	60.97	1.68	61.49	14	1.2	0	13.38	57.09	54.82	12.15	75.27	67.6	80.24	12.71	58	12.66	12.63	60.1
BC56	13.07	4.3	66.89	16.04	12.87	0.07	15.51	13.48	0.15	12.67	88.32	15.25	0.06	64.21	13.94	0	59.93	13.18	61.53	14.41	68.11	64.51	59.21	57.41	13.37	0.83	56.86	63.75	56.89	13.61	78.36	61.06	0	63.39	14.14	0	0	12.78	56.51	55.7	12.28	73.97	69.07	82.91	12.2	57.38	12.55	13.75	62.55
BC57	65.48	5.01	17.46	82.17	41.81	0	78.95	75.75	0.11	56.11	14.25	78.61	0	18.01	77.77	0.01	13.3	71.34	14.94	18.29	16.95	17.79	14.09	14.81	19.36	1.03	14.82	12.92	16.1	71.31	10.85	14.33	0.07	15.06	65.34	0.07	0	56.57	16.06	14.88	53.82	11.44	14.07	13.06	53.77	16.5	61.29	21	15.79
BC58	13.37	3.66	65.85	15.51	13.19	0.07	15.12	12.95	0.14	12.6	86.47	15.02	0.06	63.13	13.7	0.06	59.01	12.87	61.66	13.08	67.91	63.96	58.06	56.96	12.62	0.92	56.22	63.55	56.36	12.69	74.83	61.16	0.12	62.03	14.12	0.13	0	12.74	55.71	54.73	11.81	74.41	68.42	83.35	12.04	57.29	12.3	12.14	60.95
BC59	14.64	3.92	77.39	16.18	15.08	0.03	14.8	13.92	0.11	15.02	62.75	15.76	0.03	75.98	14.56	0	87.23	14.48	86.98	12.07	84.38	77.54	80.9	80.8	12.37	0.88	68.02	60.39	70.5	13.99	53.59	84.42	0	84.61	16.33	0	0	15.15	68.63	65.84	14.14	55.75	68.42	59.39	14.32	70.84	14.34	11.27	80.31
BC60	14.7	4.29	76.69	16.1	13.71	0.07	15.06	13.67	0.11	15.15	63.02	15.75	0.06	75.14	14.2	0	87.22	13.58	86.16	12.6	82.86	76.95	80.36	79.12	12.02	0.83	68.36	59.56	69.59	13.36	53.7	84.01	0	83.25	16	0	0	15.28	68.24	66.31	14.3	55.61	67.13	59.54	14.44	71.3	14.73	11.55	79.53
BC61	13.42	3.49	78.59	15.8	11.91	0.07	14.79	13.65	0.11	13.94	70.5	15.33	0.06	74.08	14.45	0.04	69.73	13.1	74.48	12.2	79.27	77.07	67.82	69.95	14.4	0.92	65.91	77.96	58.36	14.17	59.66	72.64	58.56	72.24	14.93	60.98	0	14.07	58.2	63.82	13.47	62.53	88.61	66.85	13.39	59.85	13.14	12.28	68.87
BC62	13.6	4.07	66.02	15.93	12.97	0.07	15.18	13.14	0.17	13.05	86.35	15.21	0.06	63.32	14.37	0	61.52	12.71	63.02	13.66	68.57	64.43	58.25	59.71	12.82	0.83	55.5	66.01	59.95	13.02	74.28	60.6	0	62.12	14.31	0	0	13.16	60.34	54.01	11.91	80.39	67.46	80.17	12.5	60.6	13.07	12.86	60.72
BC63	14.12	3.36	78.67	16.48	14.12	0.04	15.34	14.8	0.1	14.21	61.44	15.29	0.03	75.5	14.62	0.09	80.39	14.96	86.2	11.42	85.18	77.73	81.66	78.32	12.36	0.79	68.06	60.92	66.98	13.74	52.56	82.87	59.33	89.64	15.91	59.72	0	14.37	65.31	65.57	13.5	54.41	69.92	60.56	13.58	67.7	13.75	10.86	84.05
BC64	13.11	4.43	65.45	15.17	12.71	0.07	14.79	12.75	0.11	13.18	86.83	15.31	0.06	63.26	13.58	0	57.71	12.29	59.95	14.37	67.85	64.15	57.2	56.82	13.18	0.83	55.89	62.83	56.52	12.63	76.53	59.2	0	62.85	13.81	0	0	13.07	56.86	54.55	11.92	74.28	68.5	82.42	12.61	57.88	12.68	12.74	61.25
BC65	12.32	4.42	65.76	15.89	12.98	0.07	15.16	13.13	0.11	12.83	85.88	14.99	0.06	63.22	14.69	0	60.07	12.8	63.65	13.88	69.08	64.97	58.28	59.95	12.78	0.83	55.78	65.59	59.8	13.11	73.64	62.47	0	62.91	13.8	0	0	12.94	59.98	54.6	11.98	80.68	68.08	79.83	12.29	61.6	11.79	12.66	60.63
BC66	14.63	3.94	76.69	15.99	14.09	0	15.19	14.04	0.11	15.09	62.08	15.97	0.01	74.7	15.26	0.02	84.28	14.44	82.3	11.94	82.66	76.48	80.81	76.21	11.65	0.88	68.33	57.56	68.44	13.65	52.52	80.92	0.02	81.5	15.9	0.02	0	15.11	66.27	66.45	14.34	53.83	66.95	57.81	14.35	68.72	14.41	11.72	79.6
BC67	27.29	4.76	14	29.69	28.26	0.07	31.43	25.05	0.11	24.92	13.8	29.68	0.06	14.42	27.1	0	16.57	29.85	16.82	26.24	15.41	14.37	14.91	13.7	30.25	0.96	13.57	11.68	18.04	27.39	11.23	15.93	0	16.37	29.11	0	0	25.38	18.12	13.6	23.92	12.27	14.21	13	24.24	17.92	26.37	23.49	15.11
BC68	14.67	3.58	76.87	16.13	14.7	0.07	15.29	13.99	0.11	15.15	62.98	15.63	0.06	75.48	14.34	0	88.71	14.42	87.43	11.45	83.95	76.77	80.91	81.68	11.11	0.9	68.11	59.11	70.93	14.5	54.84	84.6	0	86.67	15.99	0	0	15.31	69.28	66.27	14.65	56.85	67.33	59.96	14.54	71.98	14.28	11.49	82.33
BC69	8.32	3.02	42.66	10.34	7.97	0	9.6	8.22	0.11	8.93	65.06	9.82	0.01	40.46	9.07	0	37.27	8.57	39.37	9.39	42.51	41.27	36.85	37.19	8.72	1.02	35.72	42.03	36.95	8.68	58.32	39.58	0	39.76	9.12	0	0	8.89	36.2	35.13	8.28	56.98	46.71	62.27	8.45	37.94	8.41	8.79	41.14
BC70	13.28	3.57	65.29	15.37	12.62	0.07	15.05	13.2	0.11	12.41	85.92	14.64	0.06	62.67	14.62	0	60.19	12.65	61.76	13.86	67.39	63.72	58.26	58.3	12.97	0.82	55.67	62.08	58.71	12.74	76.63	60.58	0	62.86	14.08	0	0	12.52	58.87	54.1	11.58	76.99	67.54	81.41	11.94	59.71	12.78	13.31	61.54
BC71	13.38	3.91	65.22	15.65	12.87	0.07	15.56	13.1	0.11	13.31	87.43	15.13	0.06	63.26	14.59	0	60.9	13.18	64.22	13.69	68.05	64.62	58.11	60.55	14.11	0.87	56.02	64.07	59.56	13.33	76.36	63.97	0	64.53	14.1	0	0	13.42	58.88	54.87	12.51	77.24	68.59	82.84	12.76	60.24	12.74	12.91	62.52
BC72	66.35	4.94	16.3	83.14	41.43	0.07	79.69	76.16	0.11	57.13	14.12	78.43	0.06	16.73	78.04	0	13.16	71.08	15.06	17.83	16.35	16.85	13.7	14.46	18.14	1.13	14.95	12.49	14.6	71.54	10.43	14.26	0	14.48	65.89	0	0	57.58	14.75	14.88	54.57	11.28	13.29	12.98	54.82	15	62.55	20.14	15.1
BC73	15.29	3.99	77.48	16.58	15.48	0.07	15.46	14.53	0.14	15.37	63.74	16.64	0.06	76.04	14.86	0	82.71	15.72	82.83	11.97	83.87	77.37	82.89	75.74	12.01	0.88	68.56	58.83	67.24	14.64	53.59	80.96	0	82.33	17.09	0	0	15.63	65.12	66.45	14.63	55.31	70.65	59.52	14.78	68.91	15.02	11.44	80
BC74	14.98	4.52	77.12	16.03	14.94	0.07	15.34	14.47	0.11	14.97	63.27	16.17	0.06	75.13	14.58	0	86.53	15.09	86.08	11.64	83.11	77.48	80.4	80.79	11.51	0.88	68.18	59.83	70.68	14.15	53.31	84.68	0	83.71	16.21	0	0	15.1	69.37	66.15	14.08	56.52	67.93	58.76	14.41	72.35	14.54	11.55	79.77
BC75	15.24	4.12	76.54	16.22	15.53	0.07	15.31	14.41	0.11	15.43	63.93	16.28	0.06	75.43	14.82	0	83.72	15.55	83.46	12.24	82.74	76.9	83.78	77.26	12.23	0.88	67.44	58.19	67.3	14.55	54.15	81.81	0	82.94	17.17	0	0	15.56	65.62	65.32	14.59	54.91	70.57	59.69	14.73	69.06	14.97	11.57	80.52
BC76	27.62	4.62	13.95	29.38	29.23	0.07	31.44	25.57	0.11	25.16	13.9	30.02	0.06	13.81	26.88	0	16.59	30.81	15.5	27.28	15.75	14.28	13.91	13.01	30.02	1.03	13.25	12.01	18.46	28.81	11.06	14.76	0	15.34	28.81	0	0	25.62	18.63	13.19	24.1	12.49	14.27	12.76	24.51	18.21	26.41	24.71	15.06
BC77	20.68	9.96	11.7	20.68	19.09	0.07	19.29	18.25	0.14	19.54	12.82	19.93	0.06	10.93	18.77	0.02	13.73	19.39	13.1	69.86	12.6	10.89	11.94	12.71	49.62	0.65	9.28	11.85	13.12	18.16	11.33	12.6	0.01	12.27	21.36	0.01	0	19.66	12.86	9.46	18.45	12.03	12.47	11.72	18.99	12.54	19.92	63.29	12.79
BC78	15.07	3.93	78.69	16.6	14.34	0.04	15.24	14.64	0.11	14.89	61.99	15.61	0.03	76.13	15.16	0	84.91	14.38	91.89	12.37	85.9	77.87	82.36	81.82	11.98	0.79	67.93	62.19	69.25	14.08	52.47	86.55	0	85.45	16.42	0	0	15.02	67.9	65.64	13.68	55.25	70.33	58.68	14.2	71.22	14.37	11.28	81.82
BC79	27.42	4.22	13.87	29.04	29.03	0.07	31.09	25.17	0.11	25.26	14.02	29.84	0.06	14.15	26.39	0	16.23	30.83	15.75	27.44	16.01	14.41	14.35	13.24	30.02	1.04	13.56	12.07	17.97	27.53	11.32	14.93	0	15.45	29.07	0	0	25.66	18.62	13.55	24.36	12.19	14.15	12.76	24.56	18.32	26.75	24.41	14.9
BC80	13.54	3.63	65.99	15.72	12.79	0.07	15.07	13.14	0.11	12.93	86.08	14.74	0.06	62.56	14.15	0	58.54	12.67	61.52	13.98	68.09	64.62	58.98	56.35	12.78	0.83	55.6	62.14	57.85	13.08	74.05	60.91	0	61.61	14.02	0	0	12.95	57.3	54.69	12.11	75.09	68.43	79.99	12.38	57.95	12.86	13.58	59.98
BC81	14.02	3.38	78.63	16.4	14.23	0.03	15.28	14.73	0.11	14.1	61.43	15.4	0.03	75.52	14.59	0	80.4	15.01	86.2	11.37	85.2	77.74	81.64	78.32	12.42	0.79	68.07	60.92	67	13.82	52.58	82.91	0	89.66	15.76	0	0	14.26	65.28	65.55	13.42	54.42	69.95	60.57	13.48	67.7	13.58	10.87	84.06
BC82	14.7	4.29	76.68	16.1	13.71	0.07	15.06	13.67	0.11	15.15	63.03	15.75	0.06	75.13	14.19	0	87.22	13.58	86.16	12.6	82.86	76.95	80.36	79.11	12.02	0.83	68.37	59.56	69.6	13.36	53.69	84.03	0.02	83.25	16	0	0	15.28	68.23	66.32	14.3	55.61	67.12	59.54	14.45	71.31	14.7	11.55	79.54
BC83	12.73	4.54	64.79	14.59	12.1	0.07	14.44	12.48	0.15	12.09	87.05	14.22	0.06	62.5	13.73	0	58.01	12.21	60.01	14.14	67.87	63.67	56.4	56.74	13.02	0.83	55.93	62.58	56.79	12.34	74.58	59.13	0	61.02	13.8	0	0	12.11	56.51	54.45	11.26	75.38	67.69	81.74	11.64	58.28	11.8	11.99	59.65
BC84	14.09	3.9	64.82	15.77	13.32	0.07	15.22	13.24	0.21	12.56	86.04	15.21	0.06	62.17	14.84	78.08	58.95	12.75	61.2	14.22	67.19	63.5	58.45	57.87	13.26	0.84	54.94	62.17	57.91	13.5	73.83	60.18	0.85	61.42	14.42	0.52	0	12.67	56.89	53.92	11.79	75.84	67.25	80.08	12.05	58.54	12.95	12.87	59.76
BC85	15.15	3.78	78.08	16.8	14.79	0.03	15.61	14.45	0.14	15.63	62.64	15.99	0.03	75.93	14.61	0.21	84.92	14.69	84.58	12.61	83.85	77.14	81.11	77.82	11.99	0.84	68.14	59.17	67.56	13.87	54.8	82.35	0.04	87.76	16.4	0.04	0	15.77	66.87	65.96	15.14	54.05	68.59	60.09	15.01	68.66	15.04	12.27	82.56
BC86	14.16	4.17	76.36	15.72	13.92	0	14.34	13.58	0.09	14.49	63	14.85	0.06	75.56	14.32	0.86	82.78	13.53	82.3	12.03	82.52	76.81	79.79	76.18	11.78	0.87	67.55	57.54	68.43	14.23	53.05	79.36	10.99	82.03	15.64	11.03	0	14.64	66.6	65.47	13.92	54.59	66.6	58.36	13.94	69.5	14.22	11.14	79.55
BC87	62.37	2.4	13.21	36.78	80.91	0.07	40.22	36.39	0.11	61.11	10.78	37.27	0.06	14.44	36.2	0.16	12.13	31.61	12.17	16.85	12.56	13.84	11	11.82	20.78	1.03	11.61	10.38	11.11	34.9	8.51	11.48	38.8	12.29	64.37	37.1	0	61.74	11.4	11.97	58.32	9.11	11.19	10.44	58.93	11.81	62.95	14.43	12.61
BC89	0	0	0	0	0	0	0	0	0	0	0	0	0	0	0	0	0	0	0	0	0	0	0	0	0	0	0	0	0	0	0	0	0	0	0	0	2.28	0	0	0	0	0	0	0	0	0	0	0	0
BC90	15.07	3.93	78.69	16.6	14.34	0.04	15.24	14.64	0.11	14.96	62.1	15.61	0.03	76.13	15.28	0	84.99	14.38	91.93	12.37	85.9	77.99	82.39	81.68	12	0.79	67.96	62.19	69.52	14.13	52.74	86.38	0.02	85.44	16.42	0.02	0	15.02	67.81	65.73	13.79	55.53	70.32	58.82	14.21	71.29	14.37	11.59	81.83
BC91	14.67	3.95	77.13	16.23	15.11	0.03	14.87	13.97	0.11	15.05	62.57	15.76	0.03	75.86	14.61	0	87.26	14.52	87.03	12.31	84.18	77.52	81.09	80.73	12.39	0.88	67.96	60.57	70.55	14.05	53.48	84.46	0	85.06	16.33	0	0	15.18	68.37	65.71	14.17	55.74	68.5	59.03	14.34	70.99	14.38	11.96	80.33
BC92	15.16	3.63	78.41	16.69	14.04	0.07	15.98	14.44	0.11	14.98	63.27	15.63	0.06	76.13	15.31	0.36	84.85	15.04	89.91	11.77	85.24	78.47	80.97	80.93	12.39	0.81	67.83	61.26	68.75	13.65	52.26	91.12	2.43	86.1	16.2	1.26	0	15.14	67.01	65.69	14.27	54.82	69.8	59.19	14.27	69.72	14.23	11.45	81.4
BC93	19.79	8.64	11.17	21.82	18.11	0.07	21.16	19.98	0.14	19.37	14.59	20.95	0.06	11.54	19.59	0	13.82	20.93	11.82	67.99	12.53	11.57	10.31	11.92	43.87	0.71	9.75	11.7	12.78	20.25	11.95	11.52	0	11.22	20	0	0	19.39	12.44	9.79	19.16	13.65	11.78	13.87	19.24	12.27	19.3	61.7	10.99
BC94	13.15	3.85	66.19	15.21	12.82	0.07	14.56	12.7	0.11	13.21	86.37	14.64	0.06	62.8	13.91	0.31	61.31	13.02	64.03	14.29	67.92	64.55	58.51	59.66	12.69	0.87	55.67	64.4	60.42	13.05	73.79	63.33	59.2	63.36	14.45	59.67	0	13.36	59.21	54.32	12.12	78.25	68.38	79.95	12.65	61.47	12.41	12.12	59.68
BC95	12.95	3.83	65.68	15.11	12.16	0.07	14.49	12.74	0.11	12.81	86.46	14.06	0.06	63.5	13.85	0.05	59.81	11.98	62.73	13.8	69.12	64.72	57.99	59.25	12.94	0.91	55.14	63.47	57.72	13.04	74.17	61.84	88.38	61.59	13.71	89.32	0	12.92	59.03	53.92	11.92	78.99	67.71	80.1	12.33	59.2	12.71	12.35	60.94
BC96	14.72	4.29	76.68	16.09	13.71	0.07	15.06	13.67	0.11	15.12	63.12	15.75	0.06	75.09	14.19	0.09	87.22	13.58	86.16	12.62	82.8	76.9	80.37	79.11	12.04	0.83	68.32	59.51	69.6	13.36	53.7	84	38.16	83.26	16	37.17	0	15.25	68.48	66.27	14.32	55.6	67.05	59.71	14.42	71.31	14.75	11.56	79.53
BC102P	16.06	4.06	79.6	18.4	16.84	0.07	17.49	16.48	0.12	17.35	63.31	17.13	0.06	77.25	16.89	0.02	83.99	15.44	87.7	11.91	84.87	78.92	85.24	89.36	12.72	0.85	67.95	62.26	69.51	14.72	51.23	86.37	0	83.33	16.91	0	0	17.5	68.29	66.32	16.7	56.24	69.75	58.17	15.65	70.93	16.15	11.93	84.41
BC103P	85.52	3.78	20.04	61.3	62.73	0.07	67.71	61.41	0.12	78.77	14.09	59.55	0.06	19.49	61.01	0	13.37	52.03	14.32	21.88	16.79	18.7	13.38	14.21	20.14	1.18	16.84	12.36	13.98	54.34	10.43	14.86	0	15.3	87.01	0	0	79.5	14.88	17.25	75.39	10.88	13.62	13.18	75.16	14.09	82.21	20.62	16.13
BC105P	14.09	3.69	79.29	17.46	14.45	0.07	16.92	15.88	0.12	15.41	63.12	16.19	0.06	76.75	15.68	0	79.43	14.21	85.7	11.95	84.69	77.67	81.27	77.11	12.02	0.82	67.6	61.11	65.78	13.06	51.91	81.98	0	87.1	15.85	0	0	15.55	64.63	65.85	13.8	54.59	70.56	59.62	13.75	67.15	13.63	11.54	81.35
BC106P	13.8	3.86	66.65	16.92	13.66	0.07	16.89	13.91	0.12	14.73	87.87	15.99	0.06	64.49	16.08	0	62.97	12.99	64.7	14.5	68.53	64.84	59.07	60.16	13.75	0.87	55.67	65.8	60.97	13.47	74.5	64.29	0	62.65	14.87	0	0	14.88	60.97	54.9	12.88	79.7	67.24	80.72	13.06	62.68	13.08	13.77	60.94
BC108P	83.01	3.99	20.25	55.17	64.2	0.07	58.47	54.9	0.12	95.85	13.7	53.79	0.06	18.81	55.71	0	13.51	47.09	14.47	20.57	15.58	18.89	13.94	14.02	22.21	1.11	16	14.01	15.12	49.71	10.12	14.74	0	14.8	85.09	0	0	97.21	15.56	16.34	91.72	12.03	13.9	13.75	92.7	16.02	80.67	21.01	15.74
BC109P	13.39	4.44	66.87	16.48	14.18	0.07	16.22	13.67	0.12	14.76	87.26	16.15	0.06	64.56	15.54	0	61.69	13.07	62.49	13.83	68.99	64.91	58.32	58.99	12.98	0.83	56.68	64.13	58.82	13.33	74.79	62.2	0	62.55	14.14	0	0	15.08	57.78	55.55	13.01	75.86	68.23	80.73	12.73	58.86	12.93	13.16	60.35
BC110P	86.1	3.89	21.35	62.84	63.2	0.07	68.21	61.51	0.12	80.46	14.46	61.74	0.06	19.71	63.29	0	13.99	51.05	14.78	21.12	16.61	19.39	13.89	14.43	21	1.22	17.03	13.26	13.87	55.03	10.72	15.65	0	14.64	87	0	0	81.19	15.07	17.39	76.33	10.91	13.51	12.99	76.86	13.81	83.61	20.14	15.61
BC107P	65.52	4.8	17.76	83.69	43.26	0.07	80.54	77.08	0.12	57.11	15.22	79.5	0.06	17.57	78.61	0	13.37	71	15.26	18.18	16.6	17.49	14.07	14.77	19.08	1.04	15.3	12.67	15.45	71.68	10.99	15.07	0	14.89	65.68	0	0	57.62	16.6	15.89	54.21	11.41	13.72	13.53	53.98	16.29	62	20.83	15.9
BC35N	81.11	2.82	12.72	44	58.17	0	48.75	44.21	0.12	97	8.45	43.43	0	11.59	45.59	74.71	8.37	36.39	9.2	11.92	9.76	11.5	8.1	8.18	15.78	0.81	9.75	8.29	7.64	39.3	6.11	9.02	0.09	9.19	82	0.13	0	97.97	8.52	10.24	91.66	6.43	8.85	7.62	94.82	8.8	79.35	12.38	8.61
BC88N	80.75	2.76	11.95	41.46	57.46	0	46.29	42.71	0.12	97.83	8.5	40.74	0	11.41	43.57	0	8.12	35.3	9.05	11.01	9.6	11.1	8.04	7.91	14.73	0.66	9.71	7.92	7.84	37.49	6.02	8.44	0	8.94	81.84	0	0	98.8	9.12	10.35	92.44	6.36	8.61	7.6	95.86	9.16	79.37	11.52	8.64
[truncated: 62 more columns]
