# Supplementary material for: Profiling of Bacillus cereus on Canadian grain
Source: PLoS One. 2021 Nov 4;16(11):e0259209. doi: 10.1371/journal.pone.0259209 (PMC8568128; doi:10.1371/journal.pone.0259209)
Supplement: S8 Table — (XLSX) [file pone.0259209.s009.xlsx]

## Sheet: S8 Table
S8 Table. Variant-based principal components
Sample ID	PC1	PC2	PC3	PC4	PC5	PC6	PC7	Group
BC99P	122.006	-20.1581	-193.493	-21.1701	-26.7923	0.151453	11.6165	1
BC06	106.462	-19.3712	-190.195	-9.71166	-8.63039	-6.29633	-2.18601	1
BC07	113.372	-17.1045	-192.104	-18.0513	-10.9263	6.72836	4.45763	1
BC08	116.713	-20.7356	-196.335	-15.9946	-14.5918	4.88255	9.79944	1
BC10	115.867	-20.2436	-189.266	-20.8169	-14.7008	4.27832	6.09869	1
BC11	113.353	-17.2525	-194.526	-18.4144	-11.2448	6.97457	4.71437	1
BC12	109.373	-15.7556	-183.42	-16.9805	-9.48903	3.73005	2.43418	1
BC13	115.743	-18.8524	-188.27	-18.1948	-13.8853	-1.99502	3.53642	1
BC19	120.931	-21.4991	-207.496	-23.4497	-22.8044	8.43202	8.95362	1
BC24	117.973	-22.1707	-205.365	-18.456	-17.9489	6.17492	12.0322	1
BC25	113.278	-17.1746	-192.698	-18.2562	-10.7447	6.74732	4.66229	1
BC26	117.683	-18.7297	-183.498	-16.3872	-14.3067	-0.934059	4.46182	1
BC27	120.182	-21.0862	-204.121	-21.3755	-21.3194	3.23485	10.4587	1
BC31	113.863	-19.8652	-196.605	-18.9985	-14.463	4.72761	4.43572	1
BC32	115.206	-16.0108	-196.706	-19.8295	-13.3312	1.93581	9.7814	1
BC33	114.067	-18.0073	-178.086	-17.2471	-12.1751	4.50138	1.12961	1
BC34	119.914	-20.2443	-199.541	-19.3055	-20.0231	4.31671	12.103	1
BC36	118.866	-21.2855	-207.618	-22.4564	-22.1416	9.45475	7.53248	1
BC37	110.894	-19.9959	-189.68	-12.3831	-12.8877	0.603421	-2.92409	1
BC38	112.648	-17.1372	-192.367	-17.9807	-10.5422	6.87559	4.27756	1
BC40	106.544	-18.47	-173.378	-15.6393	-10.837	0.0887638	-5.34048	1
BC42	116.686	-18.7215	-191.035	-18.2671	-14.3167	-2.06059	4.70399	1
BC47	113.382	-18.583	-182.001	-15.1727	-10.4963	-0.987609	-0.0360169	1
BC51	112.821	-14.3731	-187.111	-18.289	-13.6857	10.7849	5.3928	1
BC53	118.234	-17.9251	-196.301	-23.0527	-20.7278	5.15631	7.63007	1
BC55	116.951	-22.1375	-204.853	-17.7929	-16.7155	6.32571	11.5969	1
BC56	114.458	-19.4764	-184.891	-15.5443	-13.3076	0.773264	0.4172	1
BC58	105.976	-15.9369	-181.247	-11.6467	-8.32319	-1.95425	-2.19518	1
BC62	117.689	-21.4765	-204.935	-22.0415	-21.4556	10.4043	5.88055	1
BC64	108.492	-20.2826	-179.758	-14.1232	-12.8208	2.22422	-6.25286	1
BC65	108.932	-13.9327	-189.753	-15.9695	-12.8005	3.50935	2.35152	1
BC70	112.878	-21.7047	-188.998	-19.4014	-17.1877	8.86929	-1.41472	1
BC71	119.061	-20.2285	-188.089	-15.0616	-17.5999	2.97488	7.80591	1
BC80	116.12	-18.9147	-194.1	-22.1225	-19.5099	8.99975	4.65679	1
BC83	106.587	-19.1386	-172.039	-12.1843	-8.67789	1.73101	-7.16301	1
BC84	113.348	-17.2313	-193.141	-18.1284	-11.0915	6.73385	4.74497	1
BC94	117.285	-16.6776	-196.402	-21.6508	-20.9328	5.34864	8.63049	1
BC95	116.902	-20.3197	-198.687	-21.1246	-15.9415	5.44498	6.14303	1
BC106P	122.819	-20.5396	-203.486	-18.3592	-28.3404	0.189354	17.0533	1
BC109P	119.363	-19.6803	-186.215	-16.308	-25.2451	-4.02988	8.92431	1
BC101P	32.7135	-9.96543	69.3951	35.2281	17.561	-91.6119	-21.6537	2
BC97P	127.021	-24.3805	210.348	-18.6057	-28.7208	82.0723	1.24419	2
BC02	129.009	-27.0945	211.197	-21.2333	-24.1622	92.3658	-3.55339	2
BC03	131.975	-27.7165	219.542	-21.337	-23.6828	101.664	-4.6643	2
BC04	119.134	-24.4202	191.013	-14.1657	-9.86067	59.8143	-5.54096	2
BC05	123.391	-25.9402	197.208	-16.5699	-15.0003	71.1559	-2.52786	2
BC09	120.764	-26.3361	193.242	-5.85815	20.9455	-204.798	22.023	2
BC15	131.176	-27.7202	219.826	-20.9248	-22.7583	103.086	-5.1604	2
BC16	132.111	-27.7713	219.978	-21.4984	-23.9701	102.894	-4.8357	2
BC17	132.104	-27.7717	219.974	-21.505	-23.9549	102.965	-4.84367	2
BC18	132.13	-27.7756	219.979	-21.512	-23.984	102.895	-4.82418	2
BC21	121.362	-26.29	193.301	-6.0598	20.7302	-205.124	22.655	2
BC23	120.772	-26.3294	193.26	-5.87614	20.9249	-204.796	22.0113	2
BC28	111.119	-20.6197	169.636	3.24961	23.3192	-171.771	19.4435	2
BC29	132.004	-27.7125	219.607	-21.3515	-23.7057	101.683	-4.66396	2
BC39	66.7318	-0.578934	87.6767	27.3356	24.1714	-76.326	1.31724	2
BC41	112.46	-21.1462	195.671	-9.54341	-2.99174	63.8718	-9.54567	2
BC44	114.268	-20.5486	175.341	1.81322	19.659	-189.932	20.4338	2
BC45	123.96	-24.1958	206.033	-18.8031	-21.1209	77.0091	-3.49725	2
BC48	128.617	-22.7334	194.35	-18.8152	-19.1036	74.1791	3.5608	2
BC49	77.6153	-14.2962	112.287	19.6094	13.2672	-80.6176	-3.2763	2
BC50	127.97	-26.672	197.382	-20.5045	-22.8723	73.4886	3.7711	2
BC59	128.879	-23.2123	195.029	-18.3866	-20.5391	75.0083	3.20047	2
BC60	132.101	-27.7818	219.979	-21.4838	-23.931	103.001	-4.84383	2
BC61	60.1278	-8.11033	-28.2161	20.2534	36.1372	-69.5787	-23.4737	2
BC63	109.736	-20.54	166.17	3.82218	24.3022	-171.064	18.3611	2
BC66	128.992	-27.0925	211.163	-21.2261	-24.1445	92.3569	-3.56284	2
BC68	124.442	-25.0045	204.319	-19.3005	-20.0639	71.6504	-1.07762	2
BC73	126.522	-26.4795	193.26	-19.7693	-21.6823	73.5354	2.78979	2
BC74	123.63	-24.8134	193.329	-17.1439	-9.92599	43.3572	1.06927	2
BC75	130.403	-26.0595	203.723	-20.6778	-24.4546	78.0169	3.82218	2
BC78	121.341	-26.2954	193.24	-6.18552	20.4856	-204.743	22.5572	2
BC81	110.073	-21.1488	164.373	3.40933	24.0238	-174.954	19.6548	2
BC82	132.102	-27.7788	219.977	-21.4807	-23.93	102.997	-4.83908	2
BC85	129.563	-24.6425	203.213	-19.0917	-23.5454	67.4893	4.41976	2
BC86	112.853	-21.2599	195.835	-9.76134	-3.26316	64.1283	-9.27957	2
BC90	121.354	-26.2882	193.293	-6.0675	20.7564	-205.123	22.6433	2
BC91	129.763	-23.4491	195.651	-18.8658	-21.1273	74.8968	3.93353	2
BC92	112.883	-19.9859	172.092	2.15383	22.2727	-187.111	20.2518	2
BC96	131.506	-27.4408	217.553	-21.1402	-23.4754	102.968	-5.24251	2
BC102P	106.229	-19.5159	160.833	-1.60678	1.18473	-88.8232	17.1539	2
BC105P	111.245	-18.772	175.602	4.87977	20.5167	-172.307	23.0486	2
BC69	34.7313	-11.8413	-123.957	24.125	55.4958	-1.84352	-72.6161	2
BC100P	-670.781	-396.278	6.65021	-167.84	27.783	-2.40731	51.74	3
BC98P	-706.445	-425.809	6.27423	-181.582	21.0653	6.40306	58.8728	3
BC01	-395.303	670.223	16.9207	-129.45	-47.4752	-8.80339	5.15867	3
BC35N	-115.897	3.04861	-19.1621	93.577	161.558	-0.409664	-192.192	3
BC88N	-116.043	3.02815	-19.2076	93.6137	161.527	-0.438557	-192.236	3
BC20	-688.371	-407.867	4.86597	-163.715	14.8275	7.29105	55.7654	3
BC22	-434.997	-130.453	14.293	78.015	35.1589	-13.8709	-325.642	3
BC30	-174.963	139.008	-24.7739	277.609	311.537	76.4594	143.867	3
BC43	-384.795	664.27	18.817	-126.769	-37.2105	-5.82907	3.05052	3
BC46	-705.69	-425.256	6.18321	-181.075	20.9272	6.57261	59.5182	3
BC52	-172.364	131.912	-22.0215	272.384	306.563	69.3304	132.577	3
BC54	-388.096	669.427	19.5213	-122.856	-47.2185	-4.13856	3.53629	3
BC57	-422.325	-50.2493	10.3564	454	-304	-16.1774	23.7598	3
BC67	-386.46	669.522	18.8654	-128.747	-42.1433	-5.87482	2.30981	3
BC72	-434.926	-57.6002	8.76661	454.676	-314.128	-15.5592	29.2254	3
BC76	-385.382	668.579	18.3203	-123.401	-46.8004	-6.77891	5.2027	3
BC77	-168.525	133.468	-22.2295	273.173	306.506	73.2799	144.684	3
BC79	-387.199	668.796	17.6899	-124.771	-44.6935	-6.19177	5.96593	3
BC87	-338.609	-48.0011	-0.198071	102.045	107.079	-12.1404	-326.827	3
BC93	-165.304	135.372	-26.5124	235.811	288.165	61.8732	109.919	3
BC103P	-690.29	-410.966	5.34758	-163.761	10.0499	4.35147	49.2645	3
BC108P	-114.118	3.57109	-19.2907	93.2343	160.865	-0.0901858	-189.262	3
BC110P	-688.463	-409.152	5.8127	-170.316	19.4729	6.15822	48.8223	3
BC107P	-424.454	-54.6362	9.81402	453.956	-306.236	-16.0848	26.171	3
