# Supplementary material for: Profiling of Bacillus cereus on Canadian grain
Source: PLoS One. 2021 Nov 4;16(11):e0259209. doi: 10.1371/journal.pone.0259209 (PMC8568128; doi:10.1371/journal.pone.0259209)
Supplement: S9 Table — (XLSX) [file pone.0259209.s010.xlsx]

## Sheet: S9 Table
S9 Table. Plasmids and antibiotic resistence genes identified by PlasmidFinder and ResFinder
Database tool	Sample ID	Hit	Contig	Start	End	hsp/length	% Identity	% Length
plasmidfinder	BC01	rep9_3_repA(pPD1)_D78016	contig00209	12294	11293	1002/1002	0.998	1
plasmidfinder	BC07	rep14_2_ORF(pKQ10)_EFU01917	contig00054	637	236	402/402	0.9975	1
plasmidfinder	BC10	repUS15__ORF(E.faecium287)_NZAAAK010000287	contig00146	819	1	819/1041	0.9866	0.7867
plasmidfinder	BC26	rep12_1_CDS32(pBMB67)_DQ363750	contig00045	2688	4220	1533/1533	0.9889	1
plasmidfinder	BC46	repUS15__ORF(E.faecium287)_NZAAAK010000287	contig00241	4361	3321	1041/1041	0.9875	1
plasmidfinder	BC50	repUS1__ORF(E.faeciumContig1258)_JDOE	contig00116	2041	550	1492/1500	0.9853	0.9947
plasmidfinder	BC61	repUS1__ORF(E.faeciumContig1258)_JDOE	contig00450	1235	2205	971/1500	0.9856	0.6473
plasmidfinder	BC63	repUS1__ORF(E.faeciumContig1258)_JDOE	contig00267	831	2330	1500/1500	0.9813	1
plasmidfinder	BC87	repUS1__ORF(E.faeciumContig1258)_JDOE	contig00501	3248	4747	1500/1500	0.9833	1
plasmidfinder	BC92	repUS1__ORF(E.faeciumContig1258)_JDOE	contig00107	2046	658	1389/1500	0.9827	0.926
resfinder	BC101P	fosB1_1_CP001903 05-322	000000F|arrow	161664	161248	417/417	0.9952	1
resfinder	BC97P	fosB1_1_CP001903 3113062	000000F|arrow	1629768	1630184	417/417	0.9856	1
resfinder	BC99P	fosB1_1_CP001903 3146510	000000F|arrow	4430429	4430845	417/417	0.9904	1
resfinder	BC01	lsa(A)_1_AY225127	contig00092	8488	6992	1497/1497	0.9846	1
resfinder	BC02	fosB1_1_CP001903	contig00001	937455	937039	417/417	0.9904	1
resfinder	BC03	fosB1_1_CP001903	contig00002	788428	788844	417/417	0.9832	1
resfinder	BC04	fosB1_1_CP001903	contig00019	8655	9071	417/417	0.9904	1
resfinder	BC05	fosB1_1_CP001903	contig00006	208485	208901	417/417	0.9928	1
resfinder	BC07	fosB1_1_CP001903	contig00004	50665	50249	417/417	0.988	1
resfinder	BC08	fosB1_1_CP001903	contig00020	46220	46636	417/417	0.9904	1
resfinder	BC09	fosB1_1_CP001903	contig00001	207269	207685	417/417	0.9904	1
resfinder	BC10	fosB1_1_CP001903	contig00014	46728	47144	417/417	0.9904	1
resfinder	BC11	fosB1_1_CP001903	contig00018	50665	50249	417/417	0.988	1
resfinder	BC12	fosB1_1_CP001903	contig00018	50721	50305	417/417	0.9904	1
resfinder	BC12	VanC2XY_5_EU151760	contig00135	1084	83	1002/1622	0.995	0.6178
resfinder	BC13	fosB2_1_AE016879	contig00111	1914	2333	420/420	0.9881	1
resfinder	BC15	fosB1_1_CP001903	contig00002	131831	131415	417/417	0.9832	1
resfinder	BC16	fosB1_1_CP001903	contig00002	113210	112794	417/417	0.9832	1
resfinder	BC17	fosB1_1_CP001903	contig00002	841432	841016	417/417	0.9832	1
resfinder	BC18	fosB1_1_CP001903	contig00002	113165	112749	417/417	0.9832	1
resfinder	BC19	fosB1_1_CP001903	contig00022	50682	50266	417/417	0.9904	1
resfinder	BC35N	lsa(A)_1_AY225127	tig00000009	46506	47991	1497/1497	0.9853	1
resfinder	BC21	fosB1_1_CP001903	contig00006	111754	111338	417/417	0.9904	1
resfinder	BC23	blaOXA-23_1_HQ700358	contig00013	153834	153013	822/822	0.9842	1
resfinder	BC23	fosB1_1_CP001903	contig00006	29824	30240	417/417	0.9904	1
resfinder	BC23	tet(S)_3_X92946	contig00107	2577	637	1941/1941	0.999	1
resfinder	BC24	fosB1_1_CP001903	contig00019	50686	50270	417/417	0.9904	1
resfinder	BC25	fosB1_1_CP001903	contig00001	452290	451874	417/417	0.988	1
resfinder	BC28	fosB1_1_CP001903	contig00037	46391	45975	417/417	0.9904	1
resfinder	BC28	tet(S)_3_X92946	contig00169	240	2180	1941/1941	0.999	1
resfinder	BC29	fosB1_1_CP001903	contig00002	113166	112750	417/417	0.9832	1
resfinder	BC31	fosB1_1_CP001903	contig00003	392614	393030	417/417	0.9904	1
resfinder	BC33	fosB1_1_CP001903	contig00001	50740	50324	417/417	0.9904	1
resfinder	BC36	fosB1_1_CP001903	contig00029	46268	46684	417/417	0.9904	1
resfinder	BC36	VanC4XY_2_EU151753	contig00013	146857	145236	1622/1622	0.9908	1
resfinder	BC36	lsa(A)_3_AY737526	contig00265	3991	5487	1497/1497	0.9866	1
resfinder	BC38	fosB1_1_CP001903	contig00026	50665	50249	417/417	0.988	1
resfinder	BC39	fosB1_1_CP001903	contig00024	47429	47845	417/417	0.988	1
resfinder	BC40	aac(6')-Iid_1_AJ584700	contig00089	11022	11570	549/549	0.9872	1
resfinder	BC41	fosB1_1_CP001903	contig00021	47410	46994	417/417	0.9904	1
resfinder	BC42	tet(S)_3_X92946	contig00060	5009	6949	1941/1941	0.999	1
resfinder	BC44	fosB1_1_CP001903	contig00021	107373	106957	417/417	0.9928	1
resfinder	BC45	fosB1_1_CP001903	contig00028	45089	44673	417/417	0.9904	1
resfinder	BC46	VanC1XY_1_AF162694	contig00005	448758	450358	1601/1601	0.9994	1
resfinder	BC46	msr(C)_1_AY004350	contig00659	1753	275	1479/1479	0.9899	1
resfinder	BC47	lsa(A)_1_AY225127	contig00015	54673	56169	1497/1497	0.9846	1
resfinder	BC48	fosB1_1_CP001903	contig00006	138025	137609	417/417	0.9832	1
resfinder	BC49	fosB1_1_CP001903	contig00001	45142	44726	417/417	0.9904	1
resfinder	BC50	fosB1_1_CP001903	contig00010	213395	213811	417/417	0.9904	1
resfinder	BC50	VanC2XY_4_EU151758	contig00009	146346	144725	1622/1622	0.9944	1
resfinder	BC51	fosB1_1_CP001903	contig00003	547005	547421	417/417	0.9904	1
resfinder	BC52	aac(6')-Iih_1_AJ584701	contig01229	1404	916	489/552	1	0.8859
resfinder	BC52	VanC4XY_2_EU151753	contig01124	1	1374	1374/1622	0.9905	0.8471
resfinder	BC53	fosB1_1_CP001903	contig00001	278887	279303	417/417	0.988	1
resfinder	BC55	fosB1_1_CP001903	contig00032	46268	46684	417/417	0.9904	1
resfinder	BC55	VanC1XY_1_AF162694	contig00103	13614	15214	1601/1601	0.9988	1
resfinder	BC58	aac(6')-Iid_1_AJ584700	contig00013	138876	139424	549/549	0.9891	1
resfinder	BC59	fosB1_1_CP001903	contig00001	209499	209915	417/417	0.9832	1
resfinder	BC60	fosB1_1_CP001903	contig00003	113211	112795	417/417	0.9832	1
resfinder	BC61	fosB1_1_CP001903	contig00001	526708	526292	417/417	0.9808	1
resfinder	BC61	VanC2XY_5_EU151760	contig00072	7469	5848	1622/1622	0.9932	1
resfinder	BC62	fosB1_1_CP001903	contig00021	46220	46636	417/417	0.9904	1
resfinder	BC63	fosB1_1_CP001903	contig00007	310510	310094	417/417	0.9904	1
resfinder	BC63	VanC2XY_5_EU151760	contig00116	15044	13423	1622/1622	0.9877	1
resfinder	BC65	fosB1_1_CP001903	contig00001	50719	50303	417/417	0.9904	1
resfinder	BC66	fosB1_1_CP001903	contig00001	937651	937235	417/417	0.9904	1
resfinder	BC68	fosB1_1_CP001903	contig00006	212551	212967	417/417	0.988	1
resfinder	BC69	fosB1_1_CP001903	contig00273	2504	2088	417/417	0.9904	1
resfinder	BC70	blaOXA-23_1_HQ700358	contig00004	154031	154852	822/822	0.9976	1
resfinder	BC70	fosB1_1_CP001903	contig00002	610125	610541	417/417	0.988	1
resfinder	BC73	fosB1_1_CP001903	contig00008	213389	213805	417/417	0.9904	1
resfinder	BC74	fosB1_1_CP001903	contig00008	45927	45511	417/417	0.9904	1
resfinder	BC75	fosB1_1_CP001903	contig00016	47284	46868	417/417	0.9904	1
resfinder	BC78	fosB1_1_CP001903	contig00007	207269	207685	417/417	0.9904	1
resfinder	BC81	fosB1_1_CP001903	contig00006	259679	259263	417/417	0.9904	1
resfinder	BC82	fosB1_1_CP001903	contig00002	113211	112795	417/417	0.9832	1
resfinder	BC84	fosB1_1_CP001903	contig00029	46459	46875	417/417	0.988	1
resfinder	BC84	lsa(A)_3_AY737526	contig00001	57067	58563	1497/1497	0.984	1
resfinder	BC85	fosB1_1_CP001903	contig00019	8505	8921	417/417	0.9832	1
resfinder	BC86	fosB1_1_CP001903	contig00050	47410	46994	417/417	0.9904	1
resfinder	BC87	blaOXA-242_1_JX025022	contig00010	66210	65386	825/825	0.9879	1
resfinder	BC87	VanC1XY_1_AF162694	contig00534	1	971	971/1601	1	0.6065
resfinder	BC87	VanC2XY_4_EU151758	contig00877	486	2107	1622/1622	0.9988	1
resfinder	BC90	fosB1_1_CP001903	contig00002	872550	872134	417/417	0.9904	1
resfinder	BC91	fosB1_1_CP001903	contig00008	209500	209916	417/417	0.9832	1
resfinder	BC92	fosB1_1_CP001903	contig00051	8656	9072	417/417	0.9928	1
resfinder	BC92	VanC1XY_1_AF162694	contig00031	22237	20637	1601/1601	0.9988	1
resfinder	BC94	fosB1_1_CP001903	contig00007	31154	31570	417/417	0.988	1
resfinder	BC94	fosB2_1_AE016879	contig00032	41220	40801	420/420	0.9881	1
resfinder	BC94	VanC2XY_5_EU151760	contig00022	127305	125684	1622/1622	0.9895	1
resfinder	BC95	fosB1_1_CP001903	contig00028	50743	50327	417/417	0.9904	1
resfinder	BC95	VanC4XY_2_EU151753	contig00014	139335	140956	1622/1622	0.9833	1
resfinder	BC96	fosB1_1_CP001903	contig00003	113166	112750	417/417	0.9832	1
resfinder	BC96	VanC3XY_2_EU151759	contig00222	1	1232	1232/1622	1	0.7596
resfinder	BC102P	fosB1_1_CP001903	000000F|arrow	937704	938120	417/417	0.9928	1
resfinder	BC105P	fosB1_1_CP001903	000000F|arrow	1874256	1873840	417/417	0.9904	1
