# Supplementary material for: Profiling of Bacillus cereus on Canadian grain
Source: PLoS One. 2021 Nov 4;16(11):e0259209. doi: 10.1371/journal.pone.0259209 (PMC8568128; doi:10.1371/journal.pone.0259209)
Supplement: S10 Table — (XLSX) [file pone.0259209.s011.xlsx]

## Sheet: S10 Table
S10 Table. Samples that tested positive and negative for toxin genes
Sample ID	nheA - BLAST	hblD - BLAST	Cytk1 - BLAST	Cytk2 - BLAST	ces - BLAST		nheA - PCR	hblD - PCR	Cytk1 - PCR	Cytk2 - PCR	ces - PCR		nheA - KMA	hblD - KMA	Cytk1 - KMA	Cytk2 - KMA	ces - KMA
BC01	+	+	-	+	-		+	+	-	+	-		+	+	-	+	-
BC02	+	+	+	+	-		+	+	-	+	-		+	+	-	+	-
BC03	+	+	-	+	-		+	+	-	-	-		+	+	-	+	-
BC04	+	+	-	+	-		+	+	-	-	-		+	+	-	+	-
BC05	+	+	-	+	-		+	+	-	+	-		+	+	-	+	-
BC06	+	+	-	+	-		+	+	-	-	-		+	-	-	-	-
BC07	+	+	-	-	-		+	+	-	-	-		+	+	-	-	-
BC08	+	+	-	-	-		+	+	-	-	-		+	+	-	-	-
BC09	+	+	-	+	-		+	+	-	-	-		+	+	-	-	-
BC10	+	+	-	-	-		+	+	-	-	-		+	+	-	-	-
BC11	+	+	-	-	-		+	+	+	-	-		+	+	-	-	-
BC12	+	+	-	-	-		+	+	-	-	-		+	+	-	-	-
BC13	+	+	+	+	-		+	+	+	-	-		+	+	-	-	-
BC14	-	-	-	-	-		-	+	-	-	-		-	-	-	-	-
BC15	+	+	-	+	-		+	+	+	+	-		+	+	-	+	-
BC16	+	+	-	+	-		+	+	-	-	-		+	+	-	+	-
BC17	+	+	-	+	-		+	+	+	-	-		+	+	-	+	-
BC18	+	+	-	+	-		+	+	-	+	-		+	+	-	+	-
BC19	+	+	-	-	-		+	+	-	-	-		+	+	-	-	-
BC20	+	-	-	+	-		+	+	-	+	-		+	-	-	-	-
BC21	+	+	-	+	-		+	+	-	+	-		+	+	-	-	-
BC22	+	+	-	-	-		+	+	-	+	-		+	+	-	-	-
BC23	+	+	-	+	-		+	+	-	+	-		+	+	-	-	-
BC24	+	+	-	-	-		+	+	-	-	-		+	+	-	-	-
BC25	+	+	-	-	-		+	+	-	-	-		+	+	-	-	-
BC26	+	+	-	-	-		+	+	-	-	-		+	+	-	-	-
BC27	+	+	-	+	-		+	+	+	-	-		+	+	-	-	-
BC28	+	+	-	+	-		+	+	-	-	-		+	+	-	-	-
BC29	+	+	-	+	-		+	+	+	+	-		+	+	-	+	-
BC30	+	+	-	-	-		+	+	-	-	-		+	+	-	-	-
BC31	+	+	-	-	-		+	+	-	-	-		+	+	-	-	-
BC32	+	+	-	-	-		+	+	+	-	-		+	+	-	-	-
BC33	+	+	-	-	-		+	+	-	-	-		+	+	-	-	-
BC34	+	+	-	+	-		+	+	+	-	-		+	+	-	-	-
BC36	+	+	-	-	-		+	+	+	-	-		+	+	-	-	-
BC37	+	+	-	+	-		+	+	-	-	-		+	+	-	-	-
BC38	+	+	-	-	-		+	+	-	-	-		+	+	-	-	-
BC39	+	+	-	+	-		+	+	-	-	-		+	+	-	-	-
BC40	+	+	-	-	-		+	+	-	-	-		+	+	-	-	-
BC41	+	+	-	+	-		+	+	-	+	-		+	+	-	+	-
BC42	+	+	-	+	-		+	+	-	-	-		+	+	-	-	-
BC43	+	+	-	+	-		+	+	-	-	-		+	+	-	+	-
BC44	+	+	-	+	-		+	+	-	-	-		+	+	-	-	-
BC45	+	+	-	+	-		+	+	-	+	-		+	+	-	-	-
BC46	+	-	-	-	-		+	+	-	-	-		+	-	-	-	-
BC47	+	+	-	-	-		+	+	+	-	-		+	+	-	-	-
BC48	+	+	-	+	-		+	+	-	+	-		+	+	-	-	-
BC49	+	+	-	+	-		+	+	-	-	-		+	+	-	-	-
BC50	+	+	-	+	-		+	+	-	+	-		+	+	-	+	-
BC51	+	+	-	-	-		+	+	-	-	-		+	+	-	-	-
BC52	+	+	+	+	-		+	+	-	-	-		+	+	-	-	-
BC53	+	+	-	-	-		+	+	-	-	-		+	+	-	-	-
BC54	+	+	-	+	-		+	+	-	+	-		+	+	-	+	-
BC55	+	+	-	-	-		+	+	-	-	-		+	+	-	-	-
BC56	+	+	-	+	-		+	+	-	-	-		+	+	-	-	-
BC57	+	+	-	-	-		+	+	-	+	-		+	+	-	-	-
BC58	+	+	+	+	-		+	+	-	-	-		+	+	-	-	-
BC59	+	+	-	+	-		+	+	-	+	-		+	+	-	-	-
BC60	+	+	-	+	-		+	+	-	+	-		+	+	-	+	-
BC61	+	+	-	+	-		+	+	-	-	-		+	+	-	-	-
BC62	+	+	-	-	-		+	+	-	-	-		+	+	-	-	-
BC63	+	+	-	+	-		+	+	-	-	-		+	+	-	-	-
BC64	+	+	-	+	-		+	+	-	-	-		+	+	-	-	-
BC65	+	+	-	-	-		+	+	-	-	-		+	+	-	-	-
BC66	+	+	-	+	-		+	+	-	+	-		+	+	-	+	-
BC67	+	+	-	-	-		+	+	-	+	-		+	+	-	-	-
BC68	+	+	-	+	-		+	+	-	+	-		+	+	-	-	-
BC69	+	+	-	-	-		+	+	-	-	-		+	+	-	-	-
BC70	+	+	-	-	-		+	+	-	-	-		+	+	-	-	-
BC71	+	+	-	+	-		+	+	-	-	-		+	+	-	-	-
BC72	+	+	-	+	-		+	+	-	+	-		+	-	-	-	-
BC73	+	+	-	+	-		+	+	-	+	-		+	+	-	+	-
BC74	+	+	-	+	-		+	+	-	+	-		+	+	-	-	-
BC75	+	+	-	+	-		+	+	-	+	-		+	+	-	+	-
BC76	+	+	-	+	-		+	+	-	+	-		+	+	-	+	-
BC77	+	+	-	-	-		+	+	-	+	-		+	+	-	-	-
BC78	+	+	-	+	-		+	+	-	+	-		+	+	-	-	-
BC79	+	+	-	+	-		+	+	-	+	-		+	+	-	+	-
BC80	+	+	-	-	-		+	+	-	-	-		+	+	-	-	-
BC81	+	+	-	+	-		+	+	-	-	-		+	+	-	-	-
BC82	+	+	-	+	-		+	+	-	+	-		+	+	-	+	-
BC83	+	+	-	+	-		+	+	-	-	-		+	+	-	-	-
BC84	+	+	-	-	-		+	+	-	-	-		+	+	-	-	-
BC85	+	+	-	+	-		+	+	-	+	-		+	+	-	-	-
BC86	+	+	-	+	-		+	+	-	+	-		+	+	-	+	-
BC87	+	-	-	+	-		+	+	-	-	-		+	-	-	-	-
BC89	-	-	+	-	-		-	-	-	+	-		-	-	-	-	-
BC90	+	+	-	+	-		+	+	-	+	-		+	+	-	-	-
BC91	+	+	-	+	-		+	+	-	+	-		+	+	-	-	-
BC92	+	+	-	+	-		+	+	-	+	-		+	+	-	-	-
BC93	+	+	-	-	-		+	+	-	-	-		+	+	-	-	-
BC94	+	+	-	-	-		+	+	-	-	-		+	+	-	-	-
BC95	+	+	-	-	-		+	+	-	-	-		+	+	-	-	-
BC96	+	+	-	+	-		+	+	-	-	-		+	+	-	+	-
BC97P	+	+	-	+	-		+	-	-	+	-		+	+	-	-	-
BC98P	+	-	-	-	-		+	-	-	+	-		+	-	-	-	-
BC99P	+	+	-	-	-		+	+	-	-	-		+	+	-	-	-
BC100P	+	-	-	+	-		-	+	+	+	-		+	-	-	-	-
BC101P	+	-	-	+	-		-	+	-	-	-		+	-	-	-	-
BC102P	+	+	-	+	-		+	+	+	+	-		+	+	-	-	-
BC103P	+	-	-	+	-		+	+	-	+	-		+	-	-	-	-
BC105P	+	+	-	+	-		+	+	+	+	-		+	+	-	-	-
BC106P	+	+	-	+	-		+	+	+	+	-		+	+	-	-	-
BC107P	+	-	-	+	-		+	-	-	+	-		+	-	-	-	-
BC108P	+	-	-	-	+		+	-	-	+	+		+	-	-	-	+
BC109P	+	+	-	+	-		+	+	-	-	-		+	+	-	-	-
BC110P	+	-	-	+	-		+	+	-	+	-		+	-	-	-	-
BC35N	+	-	-	-	+		+	-	-	-	+		+	-	-	-	+
BC88N	-	-	-	-	+		+	+	-	-	+		+	-	-	-	+
