# Supplementary material for: Profiling of Bacillus cereus on Canadian grain
Source: PLoS One. 2021 Nov 4;16(11):e0259209. doi: 10.1371/journal.pone.0259209 (PMC8568128; doi:10.1371/journal.pone.0259209)
Supplement: S11 Table — (XLSX) [file pone.0259209.s012.xlsx]

## Sheet: S11 Table
S11 Table. List of NCBI accession numbers of the bacterial isolates
Sample ID	NCBI Accession number
BC01	SRR14952174
BC02	SRR14952173
BC03	SRR14952153
BC04	SRR14952142
BC05	SRR14952131
BC06	SRR14952120
BC07	SRR14952109
BC08	SRR14952098
BC09	SRR14952087
BC10	SRR14952076
BC11	SRR14952172
BC12	SRR14952162
BC13	SRR14952161
BC14	SRR14952160
BC15	SRR14952159
BC16	SRR14952158
BC17	SRR14952157
BC18	SRR14952156
BC19	SRR14952155
BC20	SRR14952154
BC21	SRR14952152
BC22	SRR14952151
BC23	SRR14952150
BC24	SRR14952149
BC25	SRR14952148
BC26	SRR14952147
BC27	SRR14952146
BC28	SRR14952145
BC29	SRR14952144
BC30	SRR14952143
BC31	SRR14952141
BC32	SRR14952140
BC33	SRR14952139
BC34	SRR14952138
BC36	SRR14952137
BC37	SRR14952136
BC38	SRR14952135
BC39	SRR14952134
BC40	SRR14952133
BC41	SRR14952132
BC42	SRR14952130
BC43	SRR14952129
BC44	SRR14952128
BC45	SRR14952127
BC46	SRR14952126
BC47	SRR14952125
BC48	SRR14952124
BC49	SRR14952123
BC50	SRR14952122
BC51	SRR14952121
BC52	SRR14952119
BC53	SRR14952118
BC54	SRR14952117
BC55	SRR14952116
BC56	SRR14952115
BC57	SRR14952114
BC58	SRR14952113
BC59	SRR14952112
BC60	SRR14952111
BC61	SRR14952110
BC62	SRR14952108
BC63	SRR14952107
BC64	SRR14952106
BC65	SRR14952105
BC66	SRR14952104
BC67	SRR14952103
BC68	SRR14952102
BC69	SRR14952101
BC70	SRR14952100
BC71	SRR14952099
BC72	SRR14952097
BC73	SRR14952096
BC74	SRR14952095
BC75	SRR14952094
BC76	SRR14952093
BC77	SRR14952092
BC78	SRR14952091
BC79	SRR14952090
BC80	SRR14952089
BC81	SRR14952088
BC82	SRR14952086
BC83	SRR14952085
BC84	SRR14952084
BC85	SRR14952083
BC86	SRR14952082
BC87	SRR14952081
BC89	SRR14952080
BC90	SRR14952079
BC91	SRR14952078
BC92	SRR14952077
BC93	SRR14952075
BC94	SRR14952074
BC95	SRR14952073
BC96	SRR14952072
BC97P	SRR14952071
BC98P	SRR14952070
BC99P	SRR14952069
BC100P	SRR14952068
BC101P	SRR14952067
BC102P	SRR14952066
BC103P	SRR14952171
BC105P	SRR14952170
BC106P	SRR14952169
BC107P	SRR14952168
BC108P	SRR14952167
BC109P	SRR14952166
BC110P	SRR14952165
BC35N	SRR14952164
BC88N	SRR14952163
